# Supplementary material for: Social network typologies moderate the association of loneliness with depressive symptomatology in middle-aged and older adults
Source: Front Psychiatry. 2023 May 5;14:1141370. doi: 10.3389/fpsyt.2023.1141370 (PMC10198616; doi:10.3389/fpsyt.2023.1141370)
Supplement: Supplementary file 2 [file Data_Sheet_1.xlsx]

## Sheet: Social network data (40-69)
ID	Age	Age_group	Gender	Income	Retirement	Education	Child	Sibling	Sub_Health_m	Marital_status	Family_size	Friend_size	CF_family	CF_friend	Num_children	Num_activities	Per_family	Per_friend	Per_closeothers	Re_spouse	Re_friend	Re_child	Re_sibling	Conf_spouse	Conf_friend	Conf_child	Conf_sibilng	Marital_q	Friendship_q	Profile	Loneliness	Depressive_symp	Diverse	Family_focused	Friend_focused	LonXDi	LonXFa	LonXFr
1	54	0	1	1	0	4	0	1	4.66667	0	2	2	2	2	0	1	1.5	2.25	1	99	2.33333	99	3	99	1.66667	99	3.66667	99	2.58333	4	4.65	28	0	0	0	0	0	0
2	61	1	0	5	0	5	1	1	4.33333	1	3	3	5	3	3	2	3	3.75	3.25	2.66667	3	2.66667	3.33333	2.66667	1.66667	2	1.66667	2.83333	2.75	1	2.35	5	1	0	0	2.35	0	0
3	60	1	0	5	0	4	1	1	3.33333	1	3	4	6	3	2	3	4.25	4	4.75	4.66667	3	2.66667	3	1.33333	3	2.66667	3	4.16667	2.83333	1	1.8	5	1	0	0	1.8	0	0
5	44	0	0	5	0	4	1	1	4	1	3	1	5	1	1	3	4	2.75	4	4	2.33333	1.66667	2.66667	2	1	2.33333	1	4.16667	1.91667	2	2.1	8	0	1	0	0	2.1	0
8	62	1	1	4	1	3	1	1	1.33333	1	2.5	2	6	3	1	1	4	2	2.25	4.33333	3	3.66667	1	1.33333	1.66667	1.66667	1.66667	3.33333	2.25	2	3.65	40	0	1	0	0	3.65	0
10	60	1	0	5	0	5	1	1	4	1	3	4	3	3	2	1	5	5	4.5	3.66667	2.66667	2.33333	2.33333	2.33333	2	2	2	5	2.41667	1	2.55	7	1	0	0	2.55	0	0
11	50	0	0	1	0	4	1	1	3.66667	1	4	3	6	4	2	4	4.25	4	4.5	3.66667	2.33333	1.33333	1.66667	1.33333	1	1.66667	1	5	2.41667	1	1.7	6	1	0	0	1.7	0	0
12	44	0	0	2	0	3	0	1	2	0	4	4	3	6	0	1	4.5	4	4	99	2.66667	99	2.66667	99	2.66667	99	2.33333	99	2.08333	1	1.7	4	1	0	0	1.7	0	0
13	62	1	0	1	0	4	1	1	3.66667	1	2.5	2	1	2	1	1	4.25	2.5	4	3.66667	2.33333	2.33333	3	1.66667	1	1.33333	1.33333	5	2.08333	2	3.1	7	0	1	0	0	3.1	0
14	52	0	0	4	0	3	1	1	3.66667	1	3.5	4	3	5	1	2	3.75	3.25	3.25	2.66667	3.66667	2	2.33333	2.66667	1	2	1	3.66667	2.33333	1	1.35	16	1	0	0	1.35	0	0
16	56	0	1	3	1	4	1	1	2.66667	1	2.5	2	4	1	2	1	1.75	1.75	2	2.33333	2.33333	2.33333	3	2	1	2	1	3	1.91667	4	3.8	17	0	0	0	0	0	0
18	54	0	0	5	0	4	1	1	3	1	4.5	3.5	6	3	2	3	4	4	3.75	4	3	3.33333	3	1.33333	1.33333	1	1.33333	5	3.33333	1	1.15	6	1	0	0	1.15	0	0
20	65	1	1	3	0	3	1	0	3	1	3	3	1	3	1	1	3	3	3.25	3	3	3	99	3	3	3	99	3	3.16667	3	3.1	21	0	0	1	0	0	3.1
21	62	1	1	1	0	4	1	1	2.66667	0	3.5	3	3	3	1	1	4	4	4	99	3.33333	4.33333	3.33333	99	1	1.33333	1.33333	99	2.91667	1	1.7	7	1	0	0	1.7	0	0
22	50	0	1	1	0	4	1	1	2.33333	1	3	1.5	3	1	2	1	2.5	2.75	2.75	5	3.33333	3.66667	3	1	1.33333	1	1.33333	5	3.08333	2	1.85	2	0	1	0	0	1.85	0
24	69	1	0	3	0	4	1	1	3.66667	1	3.5	1	3	3	2	1	3	2.25	2.75	3.33333	1.66667	3.33333	1.66667	1.66667	1	1	1	3.5	2	2	2.2	7	0	1	0	0	2.2	0
25	62	1	1	2	1	3	1	1	2.33333	1	4.5	3	4	3	2	4	4	3.75	4	4	3	3	1	2.66667	2.66667	2.66667	3.33333	3.66667	2.33333	3	2.7	24	0	0	1	0	0	2.7
26	51	0	0	5	0	4	1	1	2	1	3.5	1.5	4	1	2	1	3	2.25	2.5	3	2.33333	1.66667	2	3.66667	2.66667	3	1	3	1.75	4	2.45	16	0	0	0	0	0	0
28	41	0	0	5	0	4	0	1	3.66667	1	3	3	4	3	0	1	3.25	3.5	3.75	4.66667	3.66667	99	3.33333	1.33333	2	99	3	4.5	3.25	1	3.25	27	1	0	0	3.25	0	0
29	61	1	0	4	1	4	1	1	3.66667	1	2.5	2	2	3	2	2	4	3.75	4	5	3.33333	4	3	1	1.66667	1.33333	1.33333	5	3.16667	1	2.2	5	1	0	0	2.2	0	0
31	54	0	0	5	0	4	1	1	4	1	2.5	3	3	2	2	2	3	3.25	3.25	2.33333	3.33333	1.66667	2.66667	2.66667	3.66667	2	2	2.16667	3.16667	3	2.6	10	0	0	1	0	0	2.6
33	56	0	0	3	0	4	1	1	2	1	3	1	2	1	2	2	3.25	1.75	2.25	4.66667	2	2.66667	2.33333	1.33333	1.33333	1	1	5	2	2	2.8	15	0	1	0	0	2.8	0
35	47	0	1	1	0	4	0	1	4	0	3.5	1.5	1	1	0	1	3.25	1.25	2.25	99	2	99	2	99	1.33333	99	1.33333	99	1.91667	4	3.5	18	0	0	0	0	0	0
38	50	0	0	5	0	4	0	1	3	0	4	3	3	2	0	2	3.75	3.25	3.25	99	1.66667	99	2.66667	99	1.66667	99	1.66667	99	2.66667	2	2.6	6	0	1	0	0	2.6	0
39	66	1	1	2	1	2	1	1	4	1	3	3	5	6	2	1	4.75	4	4.25	2	2.66667	3.33333	1	1.66667	3	1	1	3	2.08333	1	2.6	16	1	0	0	2.6	0	0
40	40	0	0	4	0	4	1	1	3.66667	1	4.5	4	1	1	2	1	3.5	3.25	3.75	4	3.33333	3.66667	3.33333	4	3.33333	3.33333	3	4.33333	3.58333	3	3.05	31	0	0	1	0	0	3.05
42	49	0	0	5	0	4	0	1	2.66667	1	2	2.5	1	1	0	1	3.25	3.25	3	4.33333	3.66667	99	3	2.33333	1	99	1	4.16667	2.58333	1	2.8	9	1	0	0	2.8	0	0
47	49	0	0	5	0	5	1	1	3.66667	1	3.5	3.5	3	2	2	2	3.25	2.5	3.75	3.66667	3.66667	3.66667	4	3	2.66667	3.33333	3	3.66667	2.75	3	3.15	15	0	0	1	0	0	3.15
49	52	0	0	2	0	4	0	1	2.33333	0	3	1	6	1	0	1	5	1	1	99	1	99	4	99	1.66667	99	1	99	1.33333	2	3.9	23	0	1	0	0	3.9	0
52	65	1	1	5	1	4	1	1	4	1	4	3	5	2	3	1	4	3.5	3.25	2.66667	3.33333	2.66667	2.33333	2.66667	2.33333	3	3	2.66667	2.5	3	2.3	5	0	0	1	0	0	2.3
55	63	1	0	4	0	4	1	1	4	1	5	4	5	5	2	3	4	4.25	4	4	4	4	4	1.33333	1.33333	1.33333	1	3.66667	3.08333	1	1.85	7	1	0	0	1.85	0	0
56	53	0	0	5	0	5	1	1	4.33333	1	4	3	6	5	2	5	4.25	3.75	4.25	5	3.66667	3.33333	3.66667	2	2	2.33333	2	5	3.33333	1	1.8	4	1	0	0	1.8	0	0
57	55	0	1	4	0	4	0	1	2.33333	1	2	2.5	1	1	0	1	2.5	2.25	3	4.66667	2	99	2.33333	3.33333	1	99	1	3	3.66667	4	2.9	38	0	0	0	0	0	0
58	45	0	1	5	0	4	1	1	3.33333	1	3.5	3	3	6	2	4	4	4	4.25	4	3.33333	2	1.33333	2.33333	1.66667	2	1.66667	3.83333	2.75	1	1.55	6	1	0	0	1.55	0	0
62	68	1	0	4	0	3	1	1	2	1	4.5	3.5	4	3	2	2	4.75	5	5	4.66667	4	3.66667	3.33333	1.66667	1	1	1	4.16667	3.66667	1	1.8	16	1	0	0	1.8	0	0
64	56	0	1	1	0	4	1	1	3.33333	1	2	2.5	2	2	2	1	3	4.25	3.25	3.33333	2.66667	3.33333	3	3.66667	3.33333	4	2.66667	3.33333	3.83333	3	3.2	34	0	0	1	0	0	3.2
67	40	0	0	1	0	4	1	1	3	1	3	3	6	3	2	2	4.75	4	4.75	4.66667	3.66667	2.66667	3.33333	1.33333	1	1.33333	1.33333	5	2.75	1	1.8	7	1	0	0	1.8	0	0
71	50	0	0	1	0	4	1	1	4	1	4	3	2	2	1	1	3.75	3.75	3.5	2.66667	3.66667	2.33333	3.33333	2.33333	3	2	3	5	3.75	3	2.55	23	0	0	1	0	0	2.55
72	40	0	0	1	0	4	0	1	3	0	5	4.5	6	5	0	1	1.25	1.75	2.25	99	3	99	3.33333	99	1.33333	99	1.66667	99	2.41667	4	2.2	13	0	0	0	0	0	0
73	58	0	0	1	0	4	1	1	3.66667	1	4.5	4	5	2	2	3	3.5	3.5	3.75	3.66667	3.33333	3	3	2.33333	3.33333	3	3.33333	3.5	3.5	3	3.05	35	0	0	1	0	0	3.05
75	60	1	1	1	0	3	1	1	3	1	4.5	3	4	4	2	1	3.25	2.75	2.5	3.33333	2	2.66667	1.66667	3	1.66667	2	1	3.16667	1.66667	2	2.5	11	0	1	0	0	2.5	0
77	50	0	0	2	0	5	1	1	3	1	3	1	5	3	3	2	3.25	3.5	3	2.66667	2	1.33333	1	2	2	2.33333	1.33333	4.33333	2.16667	2	3.5	35	0	1	0	0	3.5	0
78	50	0	1	5	1	5	1	0	3	1	3	1	5	1	1	1	3.75	3	4.5	4.66667	3	2.33333	99	2.66667	2	2.66667	99	3.5	1.91667	2	3.15	17	0	1	0	0	3.15	0
81	63	1	1	3	1	3	1	1	3.66667	1	3.5	3	5	5	3	3	4.5	4.25	4.25	2.66667	3.33333	2	2.66667	2	1.33333	2	1.33333	2.83333	1.83333	1	1.8	14	1	0	0	1.8	0	0
83	46	0	1	4	1	4	1	1	3	1	3	1	5	1	1	1	2	2.25	1.75	2	2	1.66667	1.66667	2	1.66667	1.66667	1.66667	2	2.5	4	3.25	23	0	0	0	0	0	0
85	53	0	0	4	0	4	1	1	2	1	4	3	4	2	2	1	4.25	4.25	3.75	2.66667	2.33333	1.33333	3.33333	2.66667	1.33333	1.33333	1	3.83333	2.16667	1	2	7	1	0	0	2	0	0
86	68	1	1	2	1	2	1	1	3	0	4	2	5	1	3	1	2.75	2.25	2.25	99	2	4	4.33333	99	1	2	1	99	2.75	4	3.15	28	0	0	0	0	0	0
89	54	0	0	1	0	4	1	1	2	1	4.5	3	3	2	3	1	3	2.75	3	3.66667	2	1.33333	3	1.66667	2.66667	2.33333	3	5	2	2	2.5	11	0	1	0	0	2.5	0
92	69	1	1	5	0	4	1	1	4.33333	1	4	4	5	5	1	2	4	4.5	4	4.66667	4.33333	4.33333	4.33333	4.33333	4.66667	4.66667	1	4.66667	3.33333	3	1.45	0	0	0	1	0	0	1.45
93	66	1	0	1	0	5	1	1	4	1	4.5	2.5	5	3	2	1	5	3	4.75	5	3	2.66667	2.66667	1	1	1	1	5	1.91667	1	1.9	4	1	0	0	1.9	0	0
94	64	1	0	1	1	4	1	1	2	1	4	3	3	3	3	1	4.5	4.25	4.75	4.33333	3.66667	3.33333	1	1.66667	2	1	1	4.66667	2.83333	1	2.25	6	1	0	0	2.25	0	0
97	50	0	1	3	0	3	1	1	2.66667	1	3.5	3	6	5	2	1	2.25	2.25	2.75	99	3.33333	2.66667	3	99	1	2	2.66667	99	2.66667	4	3.05	22	0	0	0	0	0	0
98	51	0	0	5	0	4	1	1	3.33333	1	3	1	6	1	2	1	4	3	3.5	3.33333	2.33333	2.33333	2.66667	2	1	1.66667	1.66667	4.5	2.66667	2	2.85	6	0	1	0	0	2.85	0
102	63	1	1	5	1	4	1	1	2.66667	1	3	2	6	3	1	1	5	4	4	2.33333	3	4.33333	4.33333	4	1.33333	1.66667	1	1.16667	3.58333	1	3.35	27	1	0	0	3.35	0	0
104	50	0	0	5	0	5	1	1	1.66667	1	3.5	3	4	3	2	2	4.5	3.25	4.25	4	1.66667	2.33333	3.66667	1.66667	2	1.33333	1	4.16667	2.41667	1	2.15	15	1	0	0	2.15	0	0
105	63	1	0	1	1	3	1	1	1	0	2	1	1	1	2	1	3	2	2.75	99	2	2	1.66667	99	1	2.66667	1	99	2.66667	4	4.4	28	0	0	0	0	0	0
106	62	1	0	3	1	3	1	1	2	1	2	3.5	2	3	2	1	4.5	4	4.25	4.33333	4	3	3	2.33333	1.33333	1.33333	1.33333	5	3.16667	1	2.4	26	1	0	0	2.4	0	0
107	61	1	1	5	1	3	1	1	3	1	3.5	2	6	3	3	1	4	2.5	3	3.66667	3.33333	4.66667	4	2	2	2	2	4	2.41667	1	3.15	19	1	0	0	3.15	0	0
111	64	1	0	4	1	5	1	1	3	1	3	1.5	2	1	2	4	2	2	2	3	2.66667	2.33333	2	3	2	2.66667	2	3	2.16667	4	3.65	47	0	0	0	0	0	0
115	63	1	1	2	0	3	1	1	3	1	4	4	6	6	2	2	2.25	2.5	2.5	2.66667	3.33333	3.66667	1.66667	2	1	1.66667	1	3.16667	2.5	1	2.6	14	1	0	0	2.6	0	0
116	60	1	1	1	0	3	1	1	3	1	3.5	2	5	5	2	1	3.25	3.5	4	1	3	2.66667	4	4	1.33333	2.33333	1.66667	1.16667	2.33333	1	1.15	13	1	0	0	1.15	0	0
117	61	1	0	4	1	4	1	1	3.66667	1	3	2	4	4	2	1	4.25	3	5	4.66667	1.33333	3.33333	1	1.33333	1.33333	1.66667	1	5	4.16667	1	1.75	3	1	0	0	1.75	0	0
118	47	0	0	5	0	3	1	1	3	1	4	2.5	1	1	2	1	3	3	3	3	3	3	3	3	3	3	3	3	3	3	3	24	0	0	1	0	0	3
119	42	0	1	5	0	4	0	1	3	1	3	2.5	2	1	0	1	3.25	2.5	3.75	4.66667	1.33333	99	1	1	1	99	1.33333	5	1.41667	2	3.7	12	0	1	0	0	3.7	0
121	68	1	0	4	0	4	1	1	3	1	4	2	3	1	2	1	2.25	2.5	2.5	2.33333	1.66667	2.33333	2.66667	3	1	1.66667	1.66667	2.66667	2	4	2.6	11	0	0	0	0	0	0
124	60	1	0	5	1	3	1	1	3.66667	1	3	3	3	3	3	1	4	4	4	3	3.66667	2.33333	2.33333	2.66667	2	2	2.33333	4	3.25	1	2.65	27	1	0	0	2.65	0	0
127	60	1	1	1	1	4	1	1	2.33333	0	3.5	4	5	6	1	1	4.75	4.5	3.75	99	3.66667	4	4	99	1	1	1	99	2.75	1	1.65	12	1	0	0	1.65	0	0
128	66	1	0	2	0	4	1	1	4	1	3	3	1	3	2	1	3	3.25	3	3	3.33333	1.66667	1	1.33333	2.33333	1	1	4.16667	2.16667	2	2.1	15	0	1	0	0	2.1	0
130	42	0	0	5	0	4	0	1	3	0	3	2.5	3	1	0	1	3.5	4	3.75	99	3	99	2.33333	99	2	99	2	99	3.16667	1	2.7	7	1	0	0	2.7	0	0
131	54	0	1	3	0	3	1	1	3.33333	1	3	2	5	2	2	2	4.25	3.5	4.25	4.33333	3.33333	4.66667	4.66667	2	2	1.33333	1.66667	3.83333	3.91667	1	2.2	18	1	0	0	2.2	0	0
132	41	0	1	3	0	4	0	1	3.66667	0	3.5	5	6	4	0	2	5	4	4.5	99	4.33333	99	4.33333	99	1	99	1	99	3.25	1	1.45	4	1	0	0	1.45	0	0
134	62	1	1	3	0	3	1	1	4	1	4	4	4	4	1	3	3.5	3.5	3.25	4.66667	4.33333	3.33333	3.66667	3.33333	2.33333	2	1	4.5	3.25	1	3.1	17	1	0	0	3.1	0	0
135	58	0	1	5	1	4	1	1	2.66667	1	5	3.5	4	2	1	1	4	4	4	3.66667	3.33333	3.33333	3	2.66667	1.33333	2	3	4	2.41667	1	1.9	6	1	0	0	1.9	0	0
139	49	0	0	4	0	4	1	0	2.33333	1	2	1	3	1	1	1	2.25	1.25	2.25	2.33333	1.66667	1.66667	99	3.66667	2.33333	2	99	2.33333	1.5	4	3.85	32	0	0	0	0	0	0
141	62	1	1	2	0	4	1	0	4	0	4.5	4.5	6	6	3	2	4.25	4.5	5	99	4.33333	4.66667	99	99	1.33333	1	99	99	3.66667	1	2.35	20	1	0	0	2.35	0	0
143	46	0	1	1	0	4	1	1	4	1	4	2.5	5	1	3	1	4.5	3.5	4.5	4.33333	2	3	2.66667	2	1	1.33333	1	5	1.83333	2	1.85	4	0	1	0	0	1.85	0
144	52	0	0	5	0	3	1	1	2	1	3	3	4	5	1	2	3.5	3.5	3.25	4	4	3	3	2.33333	1.66667	1.33333	2	4.33333	3.08333	1	2.75	35	1	0	0	2.75	0	0
146	51	0	0	5	0	5	0	1	3	1	3	1	6	3	0	1	4	2.25	3	2.66667	2	99	1.33333	3	2	99	1	2.16667	1.41667	2	3.65	8	0	1	0	0	3.65	0
147	44	0	1	2	0	4	0	1	3.66667	0	2	1.5	6	1	0	1	4.25	1	1	99	3	99	3.33333	99	1.66667	99	1	99	2.41667	4	3.65	24	0	0	0	0	0	0
152	69	1	0	5	1	3	1	1	4.33333	1	3	2	6	1	2	1	2.75	2.75	3.5	3.66667	1.33333	2.66667	2.66667	2.33333	1.66667	3.66667	2.66667	3.5	2.41667	2	3.15	10	0	1	0	0	3.15	0
157	60	1	1	5	0	4	0	1	3	1	4	2	6	2	0	1	4.25	2.25	4.25	4	2.33333	99	2.66667	3	3	99	2.66667	4.16667	2.41667	2	2.9	9	0	1	0	0	2.9	0
159	53	0	1	5	0	3	1	1	4.66667	1	3.5	2	5	5	3	1	4.5	3	4	4.66667	3.33333	1.66667	3.33333	1.66667	1	1.33333	1	4.33333	2.66667	1	1.4	7	1	0	0	1.4	0	0
161	52	0	1	5	0	4	1	1	4	1	4	2.5	5	1	2	1	3.5	3	3.5	3.66667	3.33333	3.33333	3	2	2	2	1.66667	2.83333	2.91667	1	2.2	24	1	0	0	2.2	0	0
162	42	0	1	5	1	4	1	1	2.33333	1	2	3	5	1	2	1	3.5	3.75	3.5	4	2.66667	3	1.33333	2	1.66667	3	1.33333	4	2.91667	1	2.85	20	1	0	0	2.85	0	0
163	41	0	0	4	0	4	1	1	3.33333	1	2.5	2.5	3	2	3	2	2.75	2.5	2.75	3.33333	2.66667	2.33333	3.33333	2.66667	3.33333	2.33333	4.33333	3	3	3	3.1	29	0	0	1	0	0	3.1
164	54	0	1	1	0	3	1	1	3.33333	1	2.5	2.5	6	3	1	1	4	3.25	3.75	4	3	2	2.66667	2	1.66667	2.33333	2	4.66667	2.66667	1	1.85	7	1	0	0	1.85	0	0
167	53	0	1	1	0	5	1	1	2.66667	1	3	2	4	4	2	1	4.25	3.75	3.5	1.33333	3	4	4	5	1	2	2	2.66667	3.08333	1	2.85	36	1	0	0	2.85	0	0
168	69	1	0	1	1	3	1	1	5	1	5	5	3	5	2	2	5	5	5	5	3.66667	5	2.33333	1.66667	1	1	1	5	3.33333	1	1	0	1	0	0	1	0	0
169	41	0	1	5	0	3	1	1	3.66667	1	1.5	2	1	1	2	1	1	1.25	1.5	4.66667	3.33333	3	3	2.33333	2	4	2.66667	3.83333	2.41667	4	3.1	31	0	0	0	0	0	0
170	48	0	0	5	0	4	1	1	4	1	2	4	4	3	2	1	3.5	3.75	3.5	4	2.66667	2	2.33333	2	1.33333	2	1.66667	3.83333	2.58333	1	2.75	20	1	0	0	2.75	0	0
172	40	0	1	1	0	4	1	0	3.33333	1	3.5	3	5	5	2	2	4.75	3.75	4.5	3	4.66667	1.66667	99	1.66667	1.33333	1	99	3.16667	3.5	1	2.85	30	1	0	0	2.85	0	0
174	66	1	0	4	1	4	1	1	2.66667	1	3	3	5	3	1	2	4.25	4	3	4	3.33333	1.66667	2.66667	2.33333	1.33333	1.33333	1.66667	4	2.5	1	2.45	11	1	0	0	2.45	0	0
175	52	0	0	4	0	4	1	1	4	1	5	3.5	3	6	2	1	2.25	2.5	2.75	3.33333	3	2.66667	2.66667	3	2.66667	1.66667	3	3	2.83333	3	3.1	33	0	0	1	0	0	3.1
176	48	0	0	5	0	4	1	1	3	1	4	3	3	3	4	1	3.25	2.75	3	3.66667	2.66667	2.33333	2.33333	4.33333	4.33333	4	2.66667	2.83333	3.58333	3	3.25	28	0	0	1	0	0	3.25
177	42	0	1	4	0	5	1	1	3.33333	1	4	3	3	3	2	1	4	4	4	4	3	3	2.33333	2.33333	2	2.33333	1.33333	4	2	1	2.7	19	1	0	0	2.7	0	0
178	60	1	0	5	1	4	1	1	3.33333	1	4	3.5	6	1	3	1	3	2.5	2.5	3	2.33333	3	2	3	1.33333	3	2	3	2.5	4	3.25	20	0	0	0	0	0	0
182	40	0	0	3	0	4	0	1	2	0	3.5	3	3	3	0	1	2.5	2.75	2.25	99	2.66667	99	2	99	1.66667	99	1.33333	99	2.25	4	3.55	36	0	0	0	0	0	0
184	55	0	0	5	0	3	1	1	3.66667	1	4.5	3	2	5	2	3	4	3.5	3	2	3.66667	2	2.66667	4.33333	2	1.33333	1	1.33333	2.5	1	2	19	1	0	0	2	0	0
186	44	0	0	4	0	4	0	1	2.33333	0	4	2.5	3	1	0	1	4	3.75	3.5	99	3	99	2.66667	99	1.33333	99	1.66667	99	2.75	1	2.8	27	1	0	0	2.8	0	0
189	40	0	0	4	0	4	0	1	3	0	3.5	2.5	6	1	0	1	3.75	3.75	3.25	99	3	99	3	99	3	99	3	99	3.16667	3	2.8	7	0	0	1	0	0	2.8
190	44	0	0	5	0	4	1	1	3.33333	1	4.5	4	5	1	1	3	4.25	4	4	4.33333	4.33333	3	4	1.33333	1	1	1	4.16667	3.25	1	1.65	0	1	0	0	1.65	0	0
191	41	0	1	5	0	4	1	1	3.33333	1	4	3	3	3	2	1	4.5	3.25	3.75	2.66667	3.33333	4.33333	4.66667	2.66667	1	3.33333	1	3.33333	2.25	1	2.45	19	1	0	0	2.45	0	0
192	50	0	0	1	0	3	1	1	3	1	3.5	3	5	2	2	1	3	3	3	3	3	3	3	3	3	3	3	3	3	3	3	12	0	0	1	0	0	3
194	48	0	0	5	0	4	1	1	3.66667	1	1.5	4	2	5	2	1	3.25	4.25	4.75	2	3.66667	2	1	2.33333	2.66667	1.66667	2	3.5	2.08333	1	2.75	7	1	0	0	2.75	0	0
196	50	0	1	5	0	4	1	1	2.66667	1	2	2	2	6	2	1	4.25	4	3.25	3	3.66667	2.33333	1	2.33333	2	1.66667	1.33333	4	3.33333	1	2.25	12	1	0	0	2.25	0	0
197	47	0	0	4	0	4	1	1	4	1	3.5	3.5	6	3	2	2	4	4	4	4	3.33333	3	2.33333	2	2	2.33333	2.66667	4.16667	3	1	1.55	4	1	0	0	1.55	0	0
202	65	1	0	5	0	4	1	1	2.66667	1	4.5	1.5	6	2	2	2	3.75	3.25	3.75	3.66667	2	2	2	4	2	1	2	3	3.16667	2	2.05	5	0	1	0	0	2.05	0
206	40	0	1	1	0	4	1	1	3.66667	1	3.5	3.5	1	3	1	2	4.25	4.25	4.25	4.66667	4.66667	3.33333	2.66667	4.33333	2.33333	1.33333	2.33333	2.66667	2.66667	1	1.65	16	1	0	0	1.65	0	0
207	61	1	0	5	1	4	1	1	3.33333	1	3	3	3	2	2	1	4	4	4	3.33333	3	1.66667	2.33333	3.33333	3	3.33333	2	3.5	2.75	3	2.6	12	0	0	1	0	0	2.6
209	65	1	0	1	0	3	1	1	2.66667	1	2	2.5	1	2	2	2	3.25	3.25	3.75	2.66667	3.66667	2	2.66667	2	1	1.33333	1.33333	3.33333	2.83333	1	2.75	11	1	0	0	2.75	0	0
210	47	0	1	3	0	3	1	1	3.66667	1	3	3	3	3	2	1	3	3	3	3	3	3	3	3	3	3	3	3	3	3	3.05	7	0	0	1	0	0	3.05
211	46	0	0	5	0	5	1	1	2.66667	1	3	4	4	6	1	1	3.5	4	3.5	3.66667	3.66667	2	1.66667	1.66667	1.33333	2.66667	2	4.16667	3.08333	1	2.85	17	1	0	0	2.85	0	0
213	45	0	1	4	0	4	1	1	3	1	4	4	3	3	3	1	5	5	4.5	5	3	4.33333	4	2	1	1.33333	1	5	3	1	1.7	11	1	0	0	1.7	0	0
216	61	1	1	2	1	4	0	1	2	0	2	1	4	1	0	1	1.25	1	1	99	2	99	1	99	3.33333	99	3.66667	99	1.58333	4	4.25	28	0	0	0	0	0	0
217	54	0	0	2	0	5	1	1	3	1	3.5	2.5	2	3	2	1	4	4	4	3.33333	3	1.33333	2.66667	2.33333	1.33333	1	1	4.16667	2.5	1	1.95	6	1	0	0	1.95	0	0
218	65	1	0	2	1	3	1	1	2.33333	1	4	4	5	5	1	1	3.5	3.75	3.5	2.66667	3.66667	1	1.66667	2.33333	1	1.33333	1	4	2.16667	1	2.4	10	1	0	0	2.4	0	0
219	59	0	0	5	0	4	1	1	3.66667	1	3	2.5	4	3	1	2	4	4	4	3.33333	3.33333	3	3	2	2.33333	3	3	3.5	2.33333	3	1.7	13	0	0	1	0	0	1.7
220	51	0	1	5	0	4	1	1	3.33333	1	4	1	5	1	2	1	4.5	3	4	4	3.33333	3.33333	4.33333	2.33333	2	1.66667	1	3.16667	3.08333	1	2.2	6	1	0	0	2.2	0	0
221	46	0	0	5	0	4	1	1	3.33333	1	5	4	6	5	2	1	4	3.25	4.5	4	2.66667	2	2.33333	2	1.33333	2.66667	1	4.33333	2	1	2.3	12	1	0	0	2.3	0	0
222	50	0	0	5	0	4	1	1	4.33333	1	3.5	3	1	2	3	5	3.75	4.5	4.25	4	4.33333	4	4	4.66667	4.66667	4.33333	3.66667	4	4.25	3	2.85	38	0	0	1	0	0	2.85
223	61	1	0	4	0	5	1	1	2.66667	1	3	3	3	3	2	1	2.5	3.25	2.5	2.33333	2	1.66667	3.66667	2	1.33333	1.33333	2	3.16667	2.91667	4	2.9	7	0	0	0	0	0	0
224	63	1	1	2	1	4	0	1	2.33333	1	3.5	1	3	1	0	1	1	1	1	1.33333	3	99	3	3	3	99	3	1.16667	3	4	4	30	0	0	0	0	0	0
225	52	0	1	4	0	4	1	1	3	0	4.5	4	5	5	1	1	4	3.5	4.25	99	3	2	1.66667	99	2.33333	1.66667	2	99	1.66667	1	2.05	12	1	0	0	2.05	0	0
226	69	1	1	1	1	4	1	1	4	1	3	3	4	4	2	3	3	2.75	3	3.66667	2.66667	2.33333	2	3	2	1.66667	1.33333	3.83333	2.91667	1	2.6	14	1	0	0	2.6	0	0
227	60	1	1	5	0	5	1	1	5	1	3.5	4	4	4	1	3	5	4.75	4.75	4.33333	4.33333	4.33333	4	4	4	4	3.33333	4.83333	3.66667	3	1.35	0	0	0	1	0	0	1.35
230	62	1	0	4	1	4	1	1	3.66667	1	5.5	5	6	5	2	2	5	4	5	4.33333	3.33333	3.33333	2.66667	1	1	1	1	5	2.25	1	1.35	0	1	0	0	1.35	0	0
232	47	0	0	5	0	4	1	1	3	1	4	4	3	3	2	4	3	3.25	3	4	4	4	4	5	5	4.33333	4.33333	3.5	4.08333	3	3.05	41	0	0	1	0	0	3.05
234	42	0	0	5	0	4	1	1	2.66667	1	4.5	3	4	4	1	1	3	2.75	2.5	3.33333	3	4	2.66667	5	2.66667	2.33333	2	2	2.66667	3	2.9	16	0	0	1	0	0	2.9
235	40	0	0	5	0	4	1	1	2	1	3	2	4	2	1	1	4.75	3.75	4	2	4	1.33333	4	4.66667	1	3	1.33333	1.66667	3.16667	1	3.35	40	1	0	0	3.35	0	0
237	42	0	0	5	0	4	1	1	2.66667	1	3	2.5	2	1	1	2	2.75	2.5	3	2.66667	3.33333	1.33333	2.66667	2.33333	1.66667	1.66667	2	3.5	2.58333	4	2.75	11	0	0	0	0	0	0
238	67	1	0	5	1	4	1	1	3	1	3.5	3	5	3	2	2	3.5	3	2.5	3.33333	3	3.33333	1.66667	3	3	3	1.66667	3.33333	2.91667	3	3.3	6	0	0	1	0	0	3.3
239	52	0	1	5	0	3	1	1	4	1	3.5	4	3	5	1	1	4	4	4.25	4	3.66667	4	3.33333	2.33333	1	2	1	4.33333	3.08333	1	1.5	4	1	0	0	1.5	0	0
243	68	1	1	1	1	4	1	1	2.66667	1	3	3	4	3	2	1	4	2.75	3.5	3	2	4	2	2.66667	2	1	2	2.16667	1.83333	2	3.3	21	0	1	0	0	3.3	0
245	51	0	0	5	0	5	0	1	3	0	3	2	3	3	0	2	2.5	2.5	3	99	3.66667	99	2.66667	99	3.66667	99	2.33333	99	3.75	3	3	28	0	0	1	0	0	3
247	42	0	1	2	1	4	0	1	2.66667	0	3.5	2	1	1	0	2	1.75	2	1.5	99	1.33333	99	1	99	1.66667	99	1.66667	99	2.66667	4	2.7	22	0	0	0	0	0	0
248	56	0	0	5	0	3	1	1	2	0	2	3	4	3	2	2	3.25	3.25	2.75	99	3.66667	3	2	99	1.33333	2.66667	1	99	3.33333	1	2.9	17	1	0	0	2.9	0	0
250	46	0	1	2	0	4	1	1	4	0	1.5	1.5	1	1	1	1	2	2.5	1.75	99	3	2	1.33333	99	1	2.66667	2.33333	99	2.41667	4	3	39	0	0	0	0	0	0
252	62	1	0	5	0	4	1	1	3.66667	1	4	4	3	3	2	1	4	4	3.75	4.33333	4	3	2.66667	1.33333	2.33333	1.33333	1.33333	5	3.33333	1	1.95	5	1	0	0	1.95	0	0
253	40	0	0	5	0	5	1	1	3.66667	1	3	2.5	6	2	2	1	4	3.75	4	3.66667	2.33333	2	2	1	1	1	1	5	2.5	1	2.1	10	1	0	0	2.1	0	0
254	65	1	1	5	1	4	1	1	3	1	4	3	4	4	2	1	4.75	4.5	4.25	99	4.33333	4.66667	4	99	1	1	1	99	2.58333	1	1.55	20	1	0	0	1.55	0	0
255	41	0	1	1	0	3	0	1	4	0	3.5	3	6	3	0	1	4.75	4	4.75	99	2	99	2	99	1.33333	99	1	99	2.16667	1	1.85	6	1	0	0	1.85	0	0
256	62	1	0	1	0	4	1	1	4	1	4.5	3	5	4	2	2	4.5	4	4	3.66667	4	2.66667	3.33333	3	1.33333	1	1	4.16667	2.66667	1	2.05	4	1	0	0	2.05	0	0
258	47	0	0	4	0	5	1	1	3	1	4	3.5	3	3	2	1	4.5	4.75	4.5	5	3	2	2.66667	1.33333	1	1.33333	1	5	2.25	1	1.45	9	1	0	0	1.45	0	0
259	62	1	0	1	1	4	1	1	2	1	4	2	4	5	2	1	4	4	4	3.66667	4	2.66667	3.33333	2.33333	1	1.66667	1	4.16667	3.16667	1	1.8	12	1	0	0	1.8	0	0
261	64	1	0	5	0	5	1	1	3	1	3.5	1.5	4	1	1	1	5	3	4	4	2	3	2.66667	1.66667	1	1	1	5	1.16667	2	1.95	4	0	1	0	0	1.95	0
262	66	1	1	5	1	4	1	1	3.66667	1	4	2	5	3	2	3	5	4.25	5	4.33333	3.33333	3	3	2	1.66667	2.33333	3	4.33333	2.5	1	2.3	5	1	0	0	2.3	0	0
263	45	0	1	2	0	3	1	1	3	1	4.5	3	6	5	1	1	4	3.25	3.25	99	2.33333	2.66667	3.33333	99	1	1.33333	1.33333	99	2.33333	1	2.15	10	1	0	0	2.15	0	0
268	61	1	1	1	1	4	1	1	5	1	3	2	3	2	1	1	2.75	2.75	2.5	1	4.66667	2.33333	2.66667	5	1	1.33333	2.66667	1.66667	3.25	4	2.95	35	0	0	0	0	0	0
269	61	1	0	1	0	4	1	1	2.33333	1	4.5	3.5	6	4	2	1	4.5	3.75	4.5	3.66667	2.66667	1.33333	2	1	1.33333	1.33333	1	4.16667	2	1	2.1	12	1	0	0	2.1	0	0
272	63	1	0	5	0	4	1	1	3.33333	1	2.5	4	3	3	1	4	4.25	4	4.5	4.33333	3.33333	3	3	1	1	1	1.33333	5	3	1	1.65	7	1	0	0	1.65	0	0
273	40	0	0	5	0	4	1	1	2	1	3.5	2	4	4	2	1	4.25	3	4.5	3.66667	2	1.33333	1.33333	1	1.33333	1.66667	1	5	2	2	1.7	12	0	1	0	0	1.7	0
274	47	0	1	5	0	4	1	1	2.66667	1	2	2	5	4	2	1	1.75	1.75	2.25	1	2	1.66667	1	2.66667	1	1	2	2	1.58333	4	3.45	37	0	0	0	0	0	0
275	47	0	1	5	0	3	1	1	2.33333	1	3.5	3	3	4	2	1	4.75	3.75	4.5	4.33333	3	2.33333	2.33333	1.66667	1	1.33333	1	4.66667	1.75	1	2.45	9	1	0	0	2.45	0	0
277	68	1	0	4	1	4	1	1	4	1	3.5	3	5	3	1	1	5	3	4.25	4.33333	3	3.33333	1.33333	2	2	3	1	3.66667	2.58333	1	2.05	12	1	0	0	2.05	0	0
279	61	1	0	5	0	4	1	1	3.33333	1	2	1	3	1	2	1	2.5	2.25	2	2	2.33333	2.33333	1.33333	3.33333	1	1.33333	2	2.83333	1.91667	4	2.35	11	0	0	0	0	0	0
280	48	0	0	2	0	4	1	1	3	1	3.5	2	6	4	3	2	4	4	3.75	4	3.33333	2.33333	1.33333	2	1.33333	2	2	4	2.91667	1	2.55	15	1	0	0	2.55	0	0
281	40	0	0	5	0	4	1	1	4	1	3.5	4	5	3	1	1	3	3	3	5	5	5	5	5	5	5	5	4.33333	5	3	3	33	0	0	1	0	0	3
282	55	0	0	5	1	4	1	1	2.33333	1	3.5	2	6	4	2	1	4.25	2.5	5	4.66667	1.66667	1.66667	1.33333	2.33333	2.33333	1.66667	1.33333	4.33333	2	2	2.6	16	0	1	0	0	2.6	0
283	50	0	1	3	0	4	1	1	2.66667	1	3.5	1.5	5	1	2	1	2.25	2	1.75	3	2	2.33333	1.33333	3.33333	1.66667	2	1.66667	3.16667	1.66667	4	3.05	22	0	0	0	0	0	0
284	52	0	0	5	0	4	1	1	3	1	3.5	4	3	4	1	1	3.5	3.25	3.5	3	2.33333	4	3	3	3.66667	3	3	3.66667	3.41667	3	3.05	33	0	0	1	0	0	3.05
285	67	1	0	1	1	5	1	1	3	1	3.5	3	1	2	2	2	3.5	3	3.25	4.66667	2.33333	2.66667	2.33333	2.33333	1	1.33333	2	4.66667	2.16667	2	2.4	10	0	1	0	0	2.4	0
293	61	1	0	3	0	3	1	1	3.66667	1	2	1	3	3	1	1	2.75	1.5	1	1.66667	3.33333	2	2	3.33333	1.33333	1	1	2.83333	1.91667	4	2.9	13	0	0	0	0	0	0
296	46	0	1	1	0	4	1	1	3.66667	1	4	2	3	3	2	1	3.5	1.75	2.25	4	2.33333	3.66667	2.33333	2	1.33333	2.33333	1.66667	4.16667	1.91667	2	3.25	16	0	1	0	0	3.25	0
297	46	0	1	4	0	3	1	1	2	0	3	2	3	3	1	1	1.75	2.5	1.5	99	2.33333	4	2.66667	99	1.66667	1.66667	3	99	2.75	4	2.95	8	0	0	0	0	0	0
299	61	1	0	4	1	4	1	1	4	1	4	2	3	3	1	1	3.5	2.75	3.25	3.33333	1.33333	1.33333	1.33333	1.66667	2.33333	2	1	3.66667	1.75	2	2.85	23	0	1	0	0	2.85	0
300	68	1	0	2	0	3	1	1	2.66667	1	3.5	3	5	3	2	4	2.5	2.25	2	2.33333	2.33333	2	2	2.33333	1.33333	1.66667	2	2.5	2.16667	4	2.35	16	0	0	0	0	0	0
301	52	0	1	5	0	3	1	1	3	1	3	1	5	1	2	2	1.75	1.75	2	2.33333	2.33333	1.66667	1	2.66667	1	1	1.33333	2.33333	1.58333	4	3.85	41	0	0	0	0	0	0
302	51	0	0	5	0	4	1	1	3.33333	1	1.5	2	3	2	2	3	3.5	2	3	3.33333	3.66667	1.33333	1.33333	4	2	2.33333	1.33333	2.66667	2.5	4	2.95	13	0	0	0	0	0	0
304	56	0	0	1	0	4	1	1	5	1	3	2	4	5	2	3	3	4	4	2	3.66667	2.33333	2	4	2	2.66667	2.33333	1.5	3.08333	3	1.7	6	0	0	1	0	0	1.7
309	60	1	1	4	0	3	1	1	3	1	6	3	6	5	2	1	4.5	3.75	4.5	5	3.33333	3	3	1	1	1	2	5	2.41667	1	1.7	1	1	0	0	1.7	0	0
310	62	1	0	3	0	4	0	1	2	0	3	1	5	5	0	2	1.25	2.25	2	99	3.66667	99	1.33333	99	1	99	3	99	3.33333	4	3.7	33	0	0	0	0	0	0
311	41	0	0	5	0	4	0	1	2	1	2	2	3	2	0	1	4	3.5	4	3	2.66667	99	3	3.33333	1.33333	99	3.33333	2.16667	2.91667	3	2.35	25	0	0	1	0	0	2.35
312	52	0	1	5	0	5	0	1	4	1	2	2	3	1	0	1	2	2	2	4.33333	1.66667	99	1	2	1	99	1	3.66667	1.5	4	3.35	14	0	0	0	0	0	0
314	42	0	1	5	0	4	0	1	3	0	3	2	1	3	0	1	1	2	1.75	99	2.33333	99	1	99	1	99	1.66667	99	2.41667	4	3.75	47	0	0	0	0	0	0
315	45	0	1	1	0	4	0	1	3	1	5	4	5	5	0	1	4	4	4	4	3.33333	99	2.66667	2	2	99	2	5	2.33333	1	2.15	9	1	0	0	2.15	0	0
316	67	1	0	5	1	4	1	1	3.66667	1	4	2.5	6	2	2	1	4.5	2.75	4.5	4	2.33333	3	2.66667	1.66667	2.33333	1.33333	1.33333	4.33333	2.16667	2	2.25	17	0	1	0	0	2.25	0
317	49	0	0	1	0	4	1	1	2	1	2	1	1	1	2	1	2.25	2.25	2.25	4	1	3	3.33333	3	1	3.33333	3.66667	3.5	1.66667	4	4.4	43	0	0	0	0	0	0
318	48	0	1	2	0	4	1	1	3	1	3	3	3	4	3	1	2.75	3	2.5	2	1.33333	1.33333	1	2	1	1	1	2.66667	1.33333	4	2.7	21	0	0	0	0	0	0
325	59	0	1	5	0	4	1	1	4	1	4	4	5	5	2	1	4	4	4	3.33333	3.66667	3	3.33333	2	1	1.33333	1	3	2.66667	1	1.95	2	1	0	0	1.95	0	0
327	66	1	0	2	1	3	1	1	3	1	2	2	2	3	1	1	3	1.25	1	4	1.33333	2.66667	1.66667	1.33333	1.33333	1.33333	1.33333	3.83333	1.83333	4	2.25	12	0	0	0	0	0	0
328	56	0	0	2	0	4	1	1	3	1	4	4	2	5	3	2	3.75	3	3	4	4	2	2	2	2	2	2.66667	3.66667	3.5	1	3.05	24	1	0	0	3.05	0	0
331	64	1	0	5	0	3	1	1	3.66667	0	3.5	2.5	3	3	2	1	4	4	4	99	3.66667	2.66667	3.66667	99	3	1.66667	2	99	3.16667	1	2.1	8	1	0	0	2.1	0	0
334	69	1	1	3	0	3	1	1	2.66667	1	4	1.5	4	3	2	1	4.5	3.5	4.5	4	4	4	4	1.66667	2.33333	1	1.33333	1.83333	3.08333	1	2.85	18	1	0	0	2.85	0	0
335	58	0	0	5	0	4	1	1	3	1	3	3	6	3	2	1	4.25	3	4	4.33333	3	2.66667	2.33333	2	1	1.33333	1	4.33333	2.08333	1	2.15	20	1	0	0	2.15	0	0
337	45	0	1	2	1	3	1	1	2.66667	0	3.5	2	4	3	4	2	3	2	3.25	4	3	3	3.33333	2.33333	3.66667	3	2.33333	4.16667	2.5	3	3	32	0	0	1	0	0	3
338	65	1	0	4	1	4	1	0	3	1	3.5	4	5	2	1	1	4	3.75	3.75	4.66667	3.33333	2	99	1	2.33333	1	99	5	2.91667	1	1.85	4	1	0	0	1.85	0	0
339	44	0	0	4	0	4	1	1	3.33333	1	3	2	2	3	2	1	4	3	3.25	3.66667	3.33333	3.33333	3.33333	3.33333	3.33333	3	3	3.33333	3.41667	3	3.1	18	0	0	1	0	0	3.1
340	61	1	0	5	0	4	1	1	2.33333	1	3	4	5	2	2	1	4.5	4.75	4	4	4	3	2	1.66667	1	1	1	4.16667	2.58333	1	3	15	1	0	0	3	0	0
341	55	0	1	2	1	4	1	1	3	0	2.5	1.5	1	1	1	1	2.75	1.5	1.75	99	2.66667	2	2	99	2	2	2	99	1.91667	4	3.7	23	0	0	0	0	0	0
342	62	1	0	1	1	3	1	1	3.66667	1	3	1	1	1	1	1	4.25	2.5	5	3.66667	2.33333	3	1.33333	2	1	1	1	4.16667	2.33333	2	2.05	7	0	1	0	0	2.05	0
343	43	0	1	5	0	4	1	1	3.66667	1	3.5	3	5	3	2	2	3.75	3.75	3.5	4.66667	4	2.66667	3	1	1	1.66667	1	4.66667	4.08333	1	2.7	18	1	0	0	2.7	0	0
344	50	0	1	1	0	4	1	1	3	1	3.5	2	3	1	2	1	3.75	2.75	3.5	2.66667	1.33333	2	3	1.66667	1	1.33333	2	4.16667	1.58333	2	2.7	14	0	1	0	0	2.7	0
346	61	1	1	4	1	4	1	1	3.66667	1	4	2.5	5	1	2	2	4	4	4	5	4	4	4	1	1	1	1	4.16667	3.16667	1	2	0	1	0	0	2	0	0
348	60	1	1	2	1	4	1	0	3.66667	0	2	4	1	5	2	2	2.5	4	3.75	99	3.66667	2.33333	99	99	3	1	99	99	2.75	3	1.9	12	0	0	1	0	0	1.9
355	42	0	0	5	0	4	1	1	3	1	2.5	1	2	2	2	1	3.5	3	3	3	3	3	3.33333	3	3	3	3.33333	3	3.16667	3	3	26	0	0	1	0	0	3
357	40	0	0	5	0	4	1	1	3	1	3.5	4	2	3	2	2	4	4	4	4	3	2.33333	2	2.33333	2	2.33333	2	4.16667	3	1	2.3	11	1	0	0	2.3	0	0
358	59	0	1	3	0	4	1	1	4.33333	0	4	2	4	1	1	1	3.5	3	4.25	99	1.66667	4	2	99	1.33333	1	1.66667	99	2.16667	2	2.95	5	0	1	0	0	2.95	0
359	52	0	0	3	0	4	1	1	2	0	3.5	4	5	6	1	2	4.5	4	4	99	4.33333	2.33333	3.66667	99	2	2.66667	1.66667	99	3.25	1	2.2	9	1	0	0	2.2	0	0
363	53	0	0	1	0	4	1	1	1	0	1	1	1	1	2	3	1	1	2.5	99	1	2.66667	1	99	3.66667	1.33333	1	99	1	4	3.7	60	0	0	0	0	0	0
364	40	0	1	5	0	4	1	1	3	1	4	2.5	4	1	1	1	5	3.25	4.75	5	3	3.33333	4	1.33333	1	1.33333	1	5	2.16667	1	1.75	0	1	0	0	1.75	0	0
365	42	0	0	1	0	5	1	1	3.66667	1	4	2	6	1	2	2	4.5	4	4.25	4.33333	2.66667	4	1	1.66667	2.66667	1.66667	2.33333	4.16667	1.83333	1	1.85	6	1	0	0	1.85	0	0
368	41	0	1	5	0	4	1	1	3	1	2.5	1.5	2	1	1	1	4	3.25	4	4.33333	3	3.33333	2.66667	1.33333	1	1.66667	1	4.16667	2	2	2.3	18	0	1	0	0	2.3	0
374	41	0	0	4	0	4	1	1	2.66667	1	3.5	3	3	3	1	1	4	4	4.5	3	3.33333	1.66667	2	1.66667	1.33333	1	1	5	2.75	1	2.85	6	1	0	0	2.85	0	0
379	51	0	0	5	0	5	1	1	3.33333	1	2	2	2	2	3	3	3.5	4	4	4.33333	4	3.66667	4	4	4.66667	4	3.66667	4.33333	3.91667	3	2.9	31	0	0	1	0	0	2.9
380	49	0	0	5	0	4	1	1	2.33333	1	3	1	1	1	2	1	3.5	1.25	1.5	4.33333	1.33333	3.33333	3	1.33333	1	1	1	3.16667	1.08333	2	3.5	28	0	1	0	0	3.5	0
381	66	1	0	1	0	4	1	1	4	1	2.5	2	6	6	1	2	5	3.75	5	2.66667	3.33333	4.66667	1	2.66667	2.33333	1	1	3.83333	2.83333	1	1.5	5	1	0	0	1.5	0	0
383	49	0	0	5	0	4	1	0	3.33333	1	4	4	5	4	2	2	4.5	4	4	4	3.33333	3.33333	99	2.33333	2	1.33333	99	4.16667	2.83333	1	1.6	5	1	0	0	1.6	0	0
384	61	1	0	5	0	5	1	1	2.66667	1	2.5	3	1	2	2	1	3	3.25	3.25	2.66667	2.33333	1	2.33333	3.33333	2	1	2.33333	1.33333	3.16667	4	3	24	0	0	0	0	0	0
385	45	0	1	5	0	4	1	1	3.66667	1	4.5	2	6	4	2	1	4.75	4	5	4.33333	2	1.66667	1.66667	1.66667	2	1	1	3.83333	1.75	1	2.1	6	1	0	0	2.1	0	0
386	55	0	0	5	0	4	1	1	3.66667	1	4	3.5	2	3	2	2	3	3	3	2.33333	4.33333	2.66667	3.33333	3.33333	2.33333	2.66667	2.33333	2.66667	3.16667	3	2.85	24	0	0	1	0	0	2.85
387	50	0	0	1	0	3	1	1	4	0	3.5	3.5	5	2	2	1	4	4	4	99	2.33333	3	1.33333	99	1	1.33333	1.33333	99	1.66667	1	3	22	1	0	0	3	0	0
389	61	1	0	1	0	4	1	1	5	1	2	4	1	2	2	1	4.75	4.5	5	2	2.66667	2.33333	2	3.66667	1.33333	1.33333	2	4.33333	2.83333	1	1.4	1	1	0	0	1.4	0	0
392	66	1	0	3	1	4	1	1	3.66667	1	4.5	3.5	3	3	2	2	4	3.5	3	4.33333	3.33333	3.66667	4	2.33333	2.33333	2.33333	2	5	3.41667	1	1.85	6	1	0	0	1.85	0	0
395	42	0	1	5	0	4	0	1	4	0	5	2.5	6	2	0	2	3.25	3.5	3.5	99	4	99	3.33333	99	4	99	4	99	2.75	3	2.15	8	0	0	1	0	0	2.15
396	65	1	1	3	1	4	1	1	3	0	5	5	5	4	2	1	2.5	2	2	99	3	3	3	99	1.33333	3	2.66667	99	2.5	4	1.65	8	0	0	0	0	0	0
397	48	0	0	5	0	4	1	1	3.66667	1	4.5	4	3	5	2	2	4.25	4.25	4.5	4.33333	4.66667	3.66667	3.66667	4.66667	4	4	4.66667	4	4.08333	3	3.15	22	0	0	1	0	0	3.15
398	62	1	1	5	1	4	1	1	2.66667	1	4.5	1	3	3	2	2	4	2.75	4	4	2.33333	3.33333	4	2.33333	1	2.33333	1	3.83333	2	2	1.75	8	0	1	0	0	1.75	0
402	62	1	0	5	0	5	1	1	3	1	1.5	1	5	1	2	1	4	1	2.5	3	1	2	2.33333	3	1	3	2	3.16667	3	4	4.3	11	0	0	0	0	0	0
403	65	1	1	2	1	4	1	1	4.33333	1	3	2	5	1	1	2	3.5	1.75	2.75	3	2	3.33333	1.66667	4	1	1.66667	2.33333	1.83333	1.5	4	3.25	18	0	0	0	0	0	0
404	43	0	1	5	0	4	1	1	3	1	2.5	2	3	3	2	1	3.25	3.5	3.75	3.66667	3	3.33333	2	2.66667	2	1	1.33333	3.33333	2.58333	1	3.05	27	1	0	0	3.05	0	0
405	69	1	1	4	1	4	1	1	4	1	4	4	3	4	1	5	5	5	4.75	4.66667	4.66667	4.66667	5	1	1	1	1	5	4.16667	1	1	0	1	0	0	1	0	0
407	56	0	0	1	0	5	1	1	2.66667	1	4.5	4	6	6	2	1	4	4	4	2.66667	3.33333	2.66667	2	1.66667	2	2	2	2.83333	3.5	1	2.05	4	1	0	0	2.05	0	0
410	46	0	1	1	0	4	1	1	3.33333	1	2	2.5	3	1	2	1	3.5	3	3.5	2.66667	3.33333	3.66667	1.66667	4	1	1	1	2.5	3.75	1	1.95	12	1	0	0	1.95	0	0
414	40	0	0	3	0	3	1	1	3	1	3	1	5	2	1	1	2.25	2	2	4.33333	2.66667	1.66667	3	1.33333	1.33333	2	1.66667	3.5	2.16667	4	3.85	52	0	0	0	0	0	0
415	51	0	0	5	0	4	1	1	4.33333	1	2.5	4	3	6	2	1	1.75	4.5	4.75	1	2.33333	1.66667	1	1.66667	2	1.33333	1	1.16667	3.5	1	2.25	18	1	0	0	2.25	0	0
416	42	0	0	5	0	4	1	1	3.33333	1	4	3	6	3	2	2	4	3.75	4	4	3.33333	4	4	2	1.66667	2	1.33333	4.16667	2.58333	1	2.05	4	1	0	0	2.05	0	0
417	60	1	1	5	0	4	1	1	3	1	3	2	5	6	1	1	4	4	4	3.66667	3.66667	3	3.33333	2	1	1	1	3	3.25	1	2.65	16	1	0	0	2.65	0	0
418	62	1	0	5	1	4	1	1	3.33333	0	4	3	6	3	2	1	5	4.25	4.75	99	3.33333	3.33333	3	99	2	2	1.66667	99	2.58333	1	2.35	3	1	0	0	2.35	0	0
420	61	1	0	5	1	4	1	1	4	1	1.5	2	1	5	1	2	5	4.75	4.5	4	4.33333	2	1.66667	3.66667	1	2	3	3.33333	3.25	1	2.6	6	1	0	0	2.6	0	0
422	60	1	0	1	1	1	0	1	3.66667	0	1	2	1	3	0	1	2	2.5	2.5	99	2.33333	99	3	99	2.33333	99	3	99	2.16667	4	3	10	0	0	0	0	0	0
424	60	1	0	4	1	4	1	1	4	1	4	3	6	2	2	3	4	2.5	3.5	3.66667	2	3.33333	3	2	1.33333	1.33333	2	3.5	2	2	2.35	6	0	1	0	0	2.35	0
425	65	1	0	1	0	4	1	1	3	1	4	1.5	1	1	3	1	3.75	3	3.25	3.33333	2.33333	3	3	2.66667	2.66667	3	3	3.33333	3	3	3.1	12	0	0	1	0	0	3.1
426	68	1	0	4	1	3	1	1	1.66667	0	3.5	2	4	3	2	1	5	4	3.25	99	3.66667	4.33333	1.66667	99	1	1.33333	2.33333	99	3.16667	1	2	52	1	0	0	2	0	0
427	69	1	1	5	1	4	1	1	4.33333	1	3	3	3	4	2	2	4.75	4.25	4.75	3.66667	3.66667	4.66667	2.33333	1.66667	1.33333	1.33333	3	4.33333	2.83333	1	1.8	4	1	0	0	1.8	0	0
432	53	0	1	1	0	4	1	1	4	1	2.5	2	6	3	1	4	3	2.5	2.5	3	3	3.33333	2	3	3	3	2	3	2.75	3	3	14	0	0	1	0	0	3
433	64	1	1	1	1	3	1	1	3	1	3.5	1	4	1	2	1	4.75	2	3	2	3	3	5	3	3	2.33333	1	1.66667	2.33333	2	2.7	31	0	1	0	0	2.7	0
434	41	0	0	4	0	4	1	1	3.33333	1	4	3	3	3	1	2	3	3.75	3	3.66667	3.66667	3.66667	4.33333	4	4.33333	3.66667	3.33333	3.5	3.58333	3	2.95	24	0	0	1	0	0	2.95
436	66	1	0	5	1	5	1	1	4	1	2	3	1	2	1	1	5	2.75	5	5	3	2.66667	2.33333	1	1	1	1	5	3.83333	1	2.3	6	1	0	0	2.3	0	0
437	51	0	0	5	0	4	1	1	3.33333	1	4	4	2	1	1	3	2.75	2.5	3.25	3.66667	3.66667	3.66667	3	3.33333	3.66667	3.66667	3.33333	3.33333	3.66667	3	2.9	17	0	0	1	0	0	2.9
439	42	0	1	5	0	4	0	1	2	0	4	3	6	5	0	1	4.5	3.75	4.25	99	2.33333	99	1.66667	99	1	99	1	99	1.75	1	2.2	7	1	0	0	2.2	0	0
440	64	1	1	2	0	2	0	1	2	0	1.5	2	3	3	0	1	1	2	2	99	2.33333	99	1	99	2	99	5	99	2.16667	4	3.85	49	0	0	0	0	0	0
441	55	0	1	1	0	4	1	1	2.66667	1	3.5	2	3	5	2	1	5	4.75	5	4.33333	3	3.33333	3.33333	3	3	3.33333	1	4.5	3	1	1.75	8	1	0	0	1.75	0	0
442	61	1	0	5	0	4	1	1	3.33333	1	4	3	6	3	2	1	4	4	4	4	3	3	2.66667	1.66667	2.33333	1.33333	1.66667	5	2.41667	1	2.15	4	1	0	0	2.15	0	0
443	54	0	0	1	0	4	1	1	2.66667	1	3	3	5	5	3	4	4	4	4	3.33333	3.66667	2.33333	2.66667	1.66667	1	2	1.66667	4.16667	3	1	2.3	10	1	0	0	2.3	0	0
445	64	1	1	5	0	3	1	1	2.66667	0	4	2.5	3	5	1	3	4.25	3.25	4.75	3.33333	3	3.66667	2.66667	2.33333	2.33333	1.66667	1.33333	3	2.66667	1	2.4	9	1	0	0	2.4	0	0
448	61	1	1	3	0	3	1	1	3.33333	0	4	1	3	1	2	2	3.25	1	3.5	99	1	2	1.33333	99	1	1	1	99	1.16667	2	3.95	14	0	1	0	0	3.95	0
449	42	0	1	4	0	5	0	1	2.66667	0	3.5	2.5	4	3	0	1	4.5	4	2.5	99	4	99	4.33333	99	1.66667	99	1.66667	99	2.66667	1	2.5	17	1	0	0	2.5	0	0
452	58	0	0	1	0	4	1	1	4.66667	1	3.5	2	3	2	3	2	3.75	3.5	3	3.33333	3.33333	2	4	2	1.33333	1.66667	1	4.33333	2.91667	1	1.65	9	1	0	0	1.65	0	0
453	61	1	1	1	1	4	1	1	3	1	3	2	2	3	2	1	4.25	4	3.75	2.33333	2.66667	3	2.66667	2.66667	1	1.66667	1.33333	2.5	2.41667	1	2.25	6	1	0	0	2.25	0	0
456	57	0	0	5	0	4	1	1	3	1	3	2	3	2	2	2	2	2	2.5	3	2.33333	1.33333	2	1.33333	1.33333	1	1	4.16667	2.33333	4	2.5	10	0	0	0	0	0	0
457	49	0	0	5	0	3	1	1	3.33333	1	4	3	3	3	2	1	4.5	3.75	3.75	5	4	3.66667	5	2	1	1.66667	1	5	3.08333	1	1.75	11	1	0	0	1.75	0	0
458	40	0	0	4	0	4	0	1	3	0	2.5	2	5	5	0	2	2.25	1.75	2	99	2	99	1.33333	99	1.66667	99	2	99	2.66667	4	3.5	35	0	0	0	0	0	0
460	66	1	1	5	1	4	1	1	5	1	4	3	4	4	2	1	5	4.25	5	3.33333	2.33333	3.33333	2	1.66667	1	1	1.33333	5	3	1	1.75	4	1	0	0	1.75	0	0
461	64	1	1	4	0	3	1	1	2.33333	0	5	2	6	6	1	2	3.5	4	3	99	3.66667	2.33333	4	99	1	1.33333	1	99	3.16667	1	2.8	11	1	0	0	2.8	0	0
468	65	1	1	4	1	4	1	1	3.66667	1	2.5	2.5	1	1	2	2	4	4	4	4	3.33333	4	3.66667	2.66667	2.33333	2	2	3.66667	2.91667	1	2.1	10	1	0	0	2.1	0	0
470	50	0	0	4	0	4	1	1	5	0	3	3.5	5	5	1	1	4.25	4	4	99	3	1.66667	3	99	2	2.33333	1	99	2.91667	1	2.25	9	1	0	0	2.25	0	0
471	50	0	0	2	0	4	0	1	2.66667	0	3.5	1	6	1	0	2	4.25	1	4.75	99	2.66667	99	3.33333	99	2.33333	99	2.33333	99	2.91667	2	3.65	18	0	1	0	0	3.65	0
472	45	0	1	1	0	4	1	1	3	1	4.5	2.5	6	3	1	3	4.5	4.25	4.25	3.66667	3	2.33333	2.33333	2	2	2	2	3.66667	2.5	1	2.45	16	1	0	0	2.45	0	0
475	50	0	0	5	0	3	1	0	3	1	3	1	4	1	1	1	4	4	3.75	4.33333	1	2.33333	99	1	1.33333	1	99	4.66667	1.33333	2	2.9	28	0	1	0	0	2.9	0
476	50	0	0	5	0	5	1	1	4.66667	1	5	4	5	2	2	4	5	5	5	3.66667	1	2.33333	2.33333	1	1	1	1	5	1.08333	1	2.05	5	1	0	0	2.05	0	0
479	63	1	1	1	1	4	1	1	3	0	3	2	3	1	1	1	3.75	3.75	4	99	2.66667	2.33333	2.66667	99	1	1.33333	1	99	2.16667	2	2.75	8	0	1	0	0	2.75	0
481	63	1	0	3	1	4	1	1	3	1	4.5	3	3	2	2	2	4	2.5	3.5	3.66667	1.66667	2.66667	2.66667	2	1	1	1.66667	5	2.5	2	2.85	11	0	1	0	0	2.85	0
483	64	1	0	1	1	4	1	1	2.66667	1	2.5	1	1	1	2	1	3	3	3	2.66667	3	1.66667	1	2.33333	2.66667	1.66667	2.33333	2.33333	3	4	2.9	20	0	0	0	0	0	0
487	57	0	0	1	0	2	0	1	2	0	1.5	4	2	3	0	1	3.5	1.75	2.25	99	2.33333	99	2	99	1.66667	99	1.33333	99	1.66667	4	2.65	11	0	0	0	0	0	0
488	57	0	1	1	1	4	1	1	2.66667	1	4	2	4	2	2	1	4	1.75	2.75	2	2	3	2.33333	1.66667	1	1	1	3	1.75	2	3	24	0	1	0	0	3	0
490	40	0	1	4	0	4	0	1	3	0	1.5	2	3	3	0	1	4	4	4	99	4	99	3.66667	99	2	99	2	99	3.25	1	2.6	25	1	0	0	2.6	0	0
492	50	0	1	4	0	3	1	1	2.33333	1	3.5	3	4	3	2	1	3.5	2.25	2.75	1.66667	2.33333	1.66667	2	1	1	2.33333	1	2.83333	1.66667	2	3.65	25	0	1	0	0	3.65	0
494	50	0	0	5	0	5	1	1	2.66667	1	1.5	2	3	3	1	2	1.5	1.5	1	1	2.66667	1.66667	2.33333	3	2.66667	2	1.66667	1.33333	2.16667	4	3.45	31	0	0	0	0	0	0
495	67	1	0	3	1	4	1	1	5	1	4.5	1.5	3	1	2	1	4	1.5	4.5	2.66667	1	1.33333	1.33333	1.33333	1	1	1	3	1.58333	2	2.95	9	0	1	0	0	2.95	0
496	66	1	0	5	1	4	1	1	4	1	5	4	5	3	3	2	3.5	3.75	3.5	3.66667	4	3.33333	4.66667	2.33333	1.33333	1.33333	1	3.16667	3.16667	1	2.05	8	1	0	0	2.05	0	0
499	56	0	1	4	0	3	1	1	3	1	4.5	2.5	3	3	2	2	4	4	4	2	3.66667	4	4	1.33333	1	1.66667	1	2.5	2.5	1	1.75	15	1	0	0	1.75	0	0
501	45	0	1	5	0	5	1	1	3.33333	1	2.5	2	2	1	3	1	4.75	4	4.25	4.33333	1.33333	3	3.33333	3	1	1	1	3.83333	2	2	3	13	0	1	0	0	3	0
502	53	0	0	2	0	4	1	1	2.66667	1	3	2	3	3	3	1	3.5	3	2.75	2.66667	2.66667	3.33333	2.66667	3.33333	2.66667	2.66667	3.33333	3	2.91667	3	2.95	30	0	0	1	0	0	2.95
504	60	1	1	1	0	3	1	1	2.66667	1	1.5	1	6	1	1	1	1.75	2	2	1.33333	1.66667	2.33333	1	3.66667	1	3.66667	1	1	1.83333	4	2.75	14	0	0	0	0	0	0
507	50	0	0	5	0	4	1	1	3.66667	1	3	3	4	5	2	3	4	4	4	4	3	2.66667	3.33333	2	2	2	2	4.16667	3.25	1	2.3	6	1	0	0	2.3	0	0
508	48	0	1	4	0	4	1	1	2	1	4	3.5	6	6	2	1	4.25	4	3.75	3	4	4	4.33333	2.33333	1.66667	1.66667	1	2	2.75	1	2.25	41	1	0	0	2.25	0	0
514	58	0	0	1	0	5	1	0	2.66667	1	3.5	3	6	3	1	1	5	3.25	4.25	4.33333	3.66667	4	99	1.66667	1.33333	1	99	4.5	3.83333	1	1.45	35	1	0	0	1.45	0	0
515	49	0	0	5	0	3	1	1	4	1	2.5	1	5	1	2	1	3.5	1	2.5	1	2.33333	1.66667	3.33333	3.66667	1	1	1	1	3	4	3.35	3	0	0	0	0	0	0
518	68	1	0	4	1	4	1	1	4	1	5.5	5	5	3	2	2	4.5	4.5	4.5	4.33333	4.33333	4	4.33333	1.33333	1	1.33333	1.33333	5	3.66667	1	1.8	7	1	0	0	1.8	0	0
520	40	0	0	5	0	3	1	0	3.33333	1	4	2.5	3	3	2	1	3.25	2.75	2.5	1.66667	3.33333	2.66667	99	2.33333	3.33333	3	99	3	3.41667	3	2.65	23	0	0	1	0	0	2.65
521	65	1	0	2	1	3	1	1	1.33333	1	4	1	3	2	2	4	3.25	2.5	2.75	2.66667	1.66667	1	1.66667	2.66667	1.33333	1.33333	1.33333	2.66667	1.83333	2	2.75	15	0	1	0	0	2.75	0
522	47	0	1	3	0	4	0	1	4	0	3.5	3	6	1	0	1	5	5	5	99	2	99	4.33333	99	1	99	1	99	2	1	2.6	4	1	0	0	2.6	0	0
523	54	0	1	1	0	3	1	1	3	1	3.5	1	6	2	1	1	3	3.25	3	3.33333	4	1	3.33333	2.66667	1.33333	3.66667	1.33333	2.5	3.66667	3	3.25	26	0	0	1	0	0	3.25
525	69	1	1	3	0	3	1	1	3.33333	1	4.5	4	3	3	3	1	2.25	2.25	2.75	3	3.33333	4	1.33333	3.33333	3	2.33333	2.33333	2.16667	1.91667	3	3	25	0	0	1	0	0	3
528	63	1	0	4	0	5	1	1	3.33333	1	4	1	5	2	2	2	3.5	1.5	3.25	4	1.66667	2.33333	1.33333	3	2	1.66667	1	4.16667	1.75	2	2.25	3	0	1	0	0	2.25	0
533	61	1	1	3	0	4	1	1	4.33333	1	4	4	2	2	2	5	4.25	4	4.5	4.66667	4.66667	4.66667	4.66667	4.33333	4.33333	2.33333	2.33333	4.16667	3.91667	3	3	32	0	0	1	0	0	3
534	60	1	0	1	0	4	1	1	3	0	3	2.5	3	1	4	1	3	3	3	3.66667	3.33333	3.33333	2.66667	4	3	3	2.66667	3	3.41667	3	3.3	26	0	0	1	0	0	3.3
538	55	0	0	5	0	4	1	1	4	1	6	6	6	5	2	3	4	3.75	4	4	3	3.66667	3	2.33333	2	2	1.33333	5	2.66667	1	1.75	1	1	0	0	1.75	0	0
539	62	1	0	4	1	4	1	1	2	1	2	3	2	3	2	1	3.25	3.25	3	3.66667	4	3	2	3.33333	3.33333	2.66667	2	3	3.41667	3	3.25	27	0	0	1	0	0	3.25
540	64	1	1	1	1	4	0	1	3	0	4	3.5	4	3	0	1	3.25	3.75	3.5	99	2.33333	99	2	99	1.66667	99	2.33333	99	2.16667	1	2.45	6	1	0	0	2.45	0	0
541	61	1	1	1	1	3	1	1	2.66667	1	2.5	3	3	2	2	2	4	3.5	3	3.33333	2.66667	2.33333	3	2.33333	2.33333	2.66667	2.33333	2.33333	2.75	3	2.85	17	0	0	1	0	0	2.85
542	66	1	0	5	0	4	1	1	3	1	4.5	4	4	4	2	2	3.25	3.25	3.5	2.66667	3	1.66667	1.66667	2	1	1	1	3.33333	2.16667	1	1.75	4	1	0	0	1.75	0	0
546	43	0	1	5	0	4	1	1	3	1	3	2	4	1	1	1	2	2	2	2.33333	3	1.33333	3	2.33333	1.66667	1.66667	1	4.16667	2.5	4	3.05	13	0	0	0	0	0	0
548	62	1	1	3	0	3	1	1	3.66667	0	2	3	3	3	1	2	2	2.25	3.25	99	2.33333	2.33333	2	99	2.66667	1.33333	1	99	2.33333	4	2.45	8	0	0	0	0	0	0
549	59	0	0	5	1	3	1	1	1.33333	0	4	3	5	5	2	1	3.5	3.5	3	99	3.33333	3.33333	3.33333	99	1.66667	2.33333	1.66667	99	2.83333	1	2.05	10	1	0	0	2.05	0	0
550	60	1	0	4	0	4	1	1	3.66667	1	4.5	2	3	3	2	2	4	3	3.75	4.33333	3	4	3.33333	2.66667	2.66667	2	1.66667	5	2.66667	1	2.5	8	1	0	0	2.5	0	0
552	61	1	0	3	1	3	1	1	3	0	4	3	3	2	2	2	4	3.75	3.25	99	4	4.66667	3.66667	99	2	1	2	99	3.16667	1	2.2	6	1	0	0	2.2	0	0
553	62	1	0	5	1	4	1	1	4.33333	1	2	2.5	1	1	2	2	4	4	3.25	4	3.66667	2.66667	2.66667	1.66667	3	2	2	4	3.91667	3	2.75	8	0	0	1	0	0	2.75
554	64	1	0	4	1	5	1	1	2	1	4.5	4	5	3	2	1	4	4	4	4.33333	3.66667	2.33333	3.66667	1	1	1	1	5	3	1	3	10	1	0	0	3	0	0
555	46	0	0	5	0	4	0	1	3	0	2.5	4	3	6	0	2	3	3	3	99	3.33333	99	2.66667	99	1	99	2	99	2.75	1	2.7	27	1	0	0	2.7	0	0
556	50	0	0	4	0	4	1	1	3	1	4	1.5	5	3	2	2	4	3.5	3.25	4	3	2.66667	2.33333	2.66667	3	3.33333	2.66667	3.33333	2.41667	3	2.9	10	0	0	1	0	0	2.9
559	54	0	0	5	0	5	1	1	3	1	3	3	3	3	1	1	3.75	3.75	3.25	4.66667	3.33333	2.66667	3.33333	1.33333	1	3.33333	3	4.33333	3.33333	1	2.25	4	1	0	0	2.25	0	0
560	56	0	0	5	0	4	1	1	2.66667	1	3.5	4.5	6	3	2	2	4	4	3.5	4	3	3.33333	1.66667	3.66667	1	2.33333	1.66667	3.16667	2.08333	1	2.25	13	1	0	0	2.25	0	0
561	55	0	1	1	1	4	1	1	3	1	3	2	6	6	2	1	4.5	3	3.75	5	3.33333	3.33333	3.33333	1.66667	2	1	1	4.83333	2.91667	1	2.65	3	1	0	0	2.65	0	0
562	44	0	1	1	0	3	1	1	5	0	2.5	3	6	6	4	1	2.25	3	3.25	99	5	2.66667	1	99	1.33333	3	1	99	3.66667	1	1.85	6	1	0	0	1.85	0	0
564	49	0	1	5	0	4	1	1	4	1	4.5	4	5	5	2	3	4.25	4	4.25	1	4	3.33333	4	4.66667	1	1.33333	1	1	2.5	1	1.75	20	1	0	0	1.75	0	0
565	47	0	1	3	0	4	1	1	4	1	3.5	3	3	3	2	2	4	3.75	4	3.66667	3.66667	2.33333	1.33333	1	1	1	1	4.33333	2.66667	1	2.7	9	1	0	0	2.7	0	0
566	60	1	0	5	1	4	1	1	3	1	4	4	1	3	2	1	3.5	3	3.5	4	2.33333	2.33333	2	2	2	2	2	4.16667	2.91667	1	2.55	11	1	0	0	2.55	0	0
569	60	1	1	5	1	4	1	1	4	1	4	2	6	6	2	1	5	4.25	5	4.66667	3	3.66667	4	1.66667	1	2.33333	1	5	2.66667	1	1.55	5	1	0	0	1.55	0	0
571	60	1	1	1	0	4	1	1	3	1	1	2	1	4	2	3	1.75	1.5	1	1	2	2.33333	1	2.33333	1.33333	1.33333	2	1	1.83333	4	4.45	42	0	0	0	0	0	0
573	55	0	0	1	1	3	0	1	3	0	4	3.5	5	2	0	2	3.75	3	3	99	3	99	2	99	2	99	2.33333	99	2.33333	1	2.65	20	1	0	0	2.65	0	0
574	60	1	0	5	0	4	1	1	3.66667	1	4	4	4	5	3	3	3.75	3.25	3.5	4.33333	3.33333	2.66667	1	2	2	2	2.33333	4.33333	2.83333	1	3.35	35	1	0	0	3.35	0	0
575	41	0	0	5	0	4	0	1	2.66667	0	3.5	3.5	5	3	0	1	3.75	2	2.5	99	1.66667	99	3.66667	99	1.66667	99	2	99	1.66667	2	3	16	0	1	0	0	3	0
577	40	0	0	5	0	4	0	1	3	0	4	2.5	4	2	0	1	3.25	3	3	99	3	99	2.66667	99	3	99	3.33333	99	3	3	3	30	0	0	1	0	0	3
580	42	0	1	1	0	3	1	1	3.33333	1	4	3.5	5	3	2	1	4.75	4	4.25	3.33333	2.33333	4	3.33333	2	1.66667	1.66667	1.33333	3.5	2.25	1	2.75	7	1	0	0	2.75	0	0
581	55	0	0	5	0	4	1	1	3	1	4.5	3.5	2	2	2	3	3.75	3	3.75	4	2.66667	1.66667	2.33333	1.33333	2	1.66667	1.33333	4.16667	1.91667	2	2.1	8	0	1	0	0	2.1	0
584	46	0	0	5	0	4	1	1	3	1	3	2	4	2	2	1	2.75	2.75	2.5	3.66667	2.66667	1.66667	3	2.66667	1	2.33333	1.33333	3.5	2.08333	4	2.85	19	0	0	0	0	0	0
587	54	0	0	5	0	4	1	1	3	1	4	2	5	3	3	1	3.75	3.5	3.75	3.33333	3	2.66667	2.66667	2.33333	2.33333	2.33333	2	4	2.58333	1	2.55	8	1	0	0	2.55	0	0
594	50	0	0	5	0	4	1	1	4	1	2.5	1	5	1	1	1	5	1	5	5	1.66667	1.33333	1	1.33333	2.66667	2.66667	2.66667	4.66667	2.33333	2	2.2	6	0	1	0	0	2.2	0
595	60	1	0	4	1	4	1	1	2.66667	1	4	3	6	3	2	1	4.25	3	3.75	3.66667	3	2.33333	1.66667	3.33333	1	1	1	4.16667	2.25	1	2.6	11	1	0	0	2.6	0	0
597	50	0	0	5	1	4	1	1	2.33333	1	2.5	3	5	2	2	2	3.25	3.25	3.5	1.66667	2.66667	1.66667	1.66667	3.33333	2	2.66667	2	1.66667	2.66667	4	2.8	21	0	0	0	0	0	0
599	42	0	0	4	0	4	0	0	4	0	3	2	4	3	0	2	4.75	4	4	99	2.33333	99	99	99	1	99	99	99	1.83333	1	2.2	6	1	0	0	2.2	0	0
600	48	0	0	5	0	4	1	1	3.33333	1	5	4.5	4	3	2	2	4.25	3.75	4	4.66667	3.33333	1.66667	2.66667	2.33333	1.66667	2.66667	1	4	2.58333	1	1.9	9	1	0	0	1.9	0	0
601	40	0	1	4	0	4	1	1	2.66667	1	2.5	2	4	3	1	1	2.75	3.25	3	1	3	1.33333	1.33333	3.66667	1.33333	2	1.66667	2.16667	2.41667	4	3.25	36	0	0	0	0	0	0
603	68	1	0	4	0	3	1	1	2	1	3.5	3	4	2	1	1	3	3	2.5	3	3	2.33333	3	2	2	3	1.33333	3.33333	2.66667	4	3.35	22	0	0	0	0	0	0
605	55	0	0	5	0	5	1	1	4.33333	1	3	3	2	2	1	2	4.25	3.75	4	4	3	3.33333	3.66667	3.66667	2.66667	3.66667	4.33333	3.66667	4	3	3.1	34	0	0	1	0	0	3.1
611	63	1	1	5	0	5	1	1	3.33333	0	4.5	4	6	5	2	4	4.5	4.5	5	99	3	2.33333	2	99	2	1.66667	2.33333	99	2	1	2.35	6	1	0	0	2.35	0	0
613	62	1	1	1	0	3	1	1	2	1	4	3	3	3	3	1	4.5	4	4.25	4.66667	3.33333	3.33333	2.33333	3	2.66667	2	1.33333	3.83333	2.25	1	2.35	18	1	0	0	2.35	0	0
614	51	0	1	5	0	4	1	1	3	1	4.5	3.5	5	5	1	2	5	4.25	5	5	3.66667	1.33333	4	1	1	3.66667	1.33333	5	2.5	1	1.65	5	1	0	0	1.65	0	0
616	42	0	0	3	0	4	0	1	2.33333	0	2.5	2	1	1	0	2	3	2.75	3	99	3.66667	99	3	99	1	99	1	99	3.08333	4	2.95	28	0	0	0	0	0	0
617	57	0	0	1	0	4	1	1	3.33333	1	4.5	4	5	6	2	1	5	5	4.5	4.66667	4.33333	3.33333	1.66667	2.66667	1	1.33333	1	5	3.5	1	1.8	6	1	0	0	1.8	0	0
618	53	0	0	5	0	4	1	1	3	1	3	2	2	1	2	1	3	3	2.75	99	3	3	2	99	3	3	2.66667	99	2.91667	3	2.85	11	0	0	1	0	0	2.85
619	64	1	0	5	1	4	1	1	3	1	2.5	2	6	1	1	2	4.75	3.25	3.5	3.66667	2	1.33333	1.33333	1.66667	1	1	1	4.16667	1.83333	2	2.45	6	0	1	0	0	2.45	0
620	59	0	1	5	1	4	1	1	3.33333	1	4	2	3	4	2	2	4.75	2	4	4	3.33333	2	2.66667	1.66667	1.66667	1.66667	1.66667	3.33333	1.83333	2	1.85	12	0	1	0	0	1.85	0
624	50	0	0	5	0	4	0	1	3.33333	0	2	4	4	3	0	1	4.25	4.5	4.25	99	3.66667	99	3.66667	99	2	99	2.33333	99	3.41667	1	1.55	2	1	0	0	1.55	0	0
625	53	0	0	1	0	4	1	1	3	1	3.5	2.5	1	1	2	1	3	2.25	2.5	3.66667	2.66667	3	2.33333	2	1.33333	1.33333	1	3.16667	1.83333	2	3	17	0	1	0	0	3	0
627	41	0	0	5	0	4	1	1	2.33333	1	4.5	3	3	1	2	1	2.5	3	1.5	1.66667	1.66667	2	2.33333	1.66667	1.33333	2	1	2.16667	1.91667	4	3.2	18	0	0	0	0	0	0
628	56	0	0	5	0	4	1	1	3	1	2.5	2	4	1	3	1	3.25	3.75	3.75	5	3.33333	3.33333	4	2	3.33333	3.33333	2.33333	4.66667	3.58333	3	2.8	10	0	0	1	0	0	2.8
629	43	0	1	5	1	4	1	1	2.33333	1	3	4	5	4	2	1	4	4	4.25	4.66667	3.33333	3	3.33333	1.33333	1	2.33333	1.33333	4.5	2.75	1	1.85	12	1	0	0	1.85	0	0
630	67	1	0	5	1	4	1	1	3.33333	1	4	4	3	3	2	3	4	3.75	3.75	4	4	3.33333	3	2.33333	2	1.66667	1.33333	4.33333	3.25	1	1.7	11	1	0	0	1.7	0	0
633	66	1	0	5	0	5	1	1	1.33333	1	3	2.5	5	4	2	2	3.75	4	4	3.66667	3.66667	3	3	3.33333	3	2.33333	2.66667	3	3.41667	3	2.4	15	0	0	1	0	0	2.4
634	53	0	1	3	0	4	1	1	2.66667	1	4	2	5	1	2	1	4.25	4	4.25	4.33333	4.33333	4.33333	4.33333	4	4	4.33333	1.33333	4	3.75	3	2	17	0	0	1	0	0	2
636	61	1	0	1	1	4	1	1	3	1	4	1	6	1	2	1	2.25	2	2	4	2.33333	3	2.33333	3	2	3	2	3.83333	2.41667	4	3.2	24	0	0	0	0	0	0
637	63	1	1	5	0	3	1	1	3	1	3	2	3	5	1	1	4	4	4	4	4	3.33333	4	2.66667	3	2	2	3.66667	3.75	3	1.8	8	0	0	1	0	0	1.8
642	64	1	1	1	1	3	0	1	2	0	1	1	1	1	0	1	2.5	1.25	1.5	99	1.33333	99	2	99	2	99	3	99	2.08333	4	4.75	60	0	0	0	0	0	0
643	43	0	1	5	0	4	1	1	2.66667	1	4.5	3	4	5	2	2	4.5	4.5	4.75	4.33333	2.66667	2.33333	2	2	1.33333	2.66667	2	4.83333	2.16667	1	1.9	11	1	0	0	1.9	0	0
645	41	0	0	4	0	4	1	1	3	1	4	3	3	3	2	1	4	3.5	3.25	3.66667	3	2.66667	3.33333	2.33333	2	2.33333	2	4.5	2.83333	1	2.85	8	1	0	0	2.85	0	0
648	52	0	0	2	0	3	0	1	2.66667	0	3.5	4	3	3	0	3	4	3.75	3	99	4	99	3.33333	99	2.66667	99	2.66667	99	3.5	3	3.1	32	0	0	1	0	0	3.1
653	60	1	0	5	0	4	1	1	3	1	4.5	3	3	3	2	3	4	4	3.5	2.66667	3.33333	2.33333	2.66667	3.66667	1.33333	1	1	2.83333	2.58333	1	1.65	9	1	0	0	1.65	0	0
654	60	1	1	2	1	4	1	1	3.33333	1	4	1.5	6	1	2	2	4.75	3.5	4.5	4.33333	3	4.33333	4	4	2	2.33333	2	4.66667	3.41667	1	2.9	23	1	0	0	2.9	0	0
655	63	1	1	5	1	4	1	1	3.66667	1	3.5	1.5	6	3	2	1	3.5	3.5	3.25	3	3.33333	2	3.66667	3	2.66667	2.66667	3.33333	2.33333	2.83333	3	3.1	25	0	0	1	0	0	3.1
656	58	0	0	5	0	4	1	1	3	1	3.5	2	5	2	2	1	3.5	3.25	3.25	3.66667	3	1.66667	2.33333	2	3	1.33333	1	3.66667	3.08333	1	2.4	21	1	0	0	2.4	0	0
661	46	0	0	5	0	5	1	0	5	1	5	3.5	3	3	1	1	1.75	2.25	1.75	1.33333	2	1.66667	99	2	1.66667	2	99	2.33333	2	4	3.2	19	0	0	0	0	0	0
663	52	0	0	5	0	4	1	1	4.33333	1	3	2	4	3	3	3	4.25	3.5	3.5	3	1.66667	1.33333	1	4	2.66667	2	2	1.83333	1.41667	2	1.95	5	0	1	0	0	1.95	0
665	65	1	1	4	1	4	1	1	4	1	3	2	5	1	2	2	4.75	3.25	4	3.33333	3	2.33333	1.33333	2	1.66667	1.66667	2	4.33333	2.08333	2	2.05	6	0	1	0	0	2.05	0
667	52	0	1	3	0	4	1	1	2.66667	1	2.5	1	2	2	1	3	2.75	3	2.5	3.66667	2.66667	2.33333	1.66667	1.33333	1.66667	2	1.33333	2.16667	2.16667	4	3.05	27	0	0	0	0	0	0
668	41	0	0	5	0	4	1	1	2.33333	1	1.5	1	1	3	2	1	2.5	3	3	3	3	3	2.33333	3	3	3	3	2.5	2.5	3	2.8	23	0	0	1	0	0	2.8
672	55	0	0	3	0	4	1	1	3	1	4	1	4	1	2	1	4	1	3.75	4	1.33333	3.33333	3.33333	1	1	1	1	4.16667	1.83333	2	3.3	49	0	1	0	0	3.3	0
673	45	0	1	4	0	4	0	1	2	0	3.5	2.5	6	4	0	1	3.5	3.25	3.5	99	4	99	3	99	2.66667	99	2	99	3.66667	3	2.95	51	0	0	1	0	0	2.95
675	50	0	0	5	0	4	1	1	3.66667	1	3.5	4	3	3	2	2	3.5	3.5	4	3.66667	2.33333	2.33333	2.66667	2.33333	2.66667	1.66667	1.33333	3.83333	3.33333	1	2.45	10	1	0	0	2.45	0	0
676	60	1	1	1	1	3	1	1	2.66667	1	2.5	1	3	1	2	1	1.75	1.5	2.25	1.66667	2.33333	2.33333	2.33333	2.33333	1.33333	2.66667	1.66667	2	1.91667	4	3.45	28	0	0	0	0	0	0
678	52	0	1	1	1	3	1	1	4	1	2.5	1	1	1	2	1	3.5	1.75	4.25	2.33333	1.66667	1.33333	1.33333	2.33333	1	1.66667	1	4.16667	1.91667	2	2.9	12	0	1	0	0	2.9	0
679	68	1	0	3	1	4	1	1	1.66667	1	3	1	2	1	2	1	4.5	3	4.75	4.33333	3	3.33333	2.66667	1	1	1	1.66667	5	2.66667	2	3.25	13	0	1	0	0	3.25	0
681	55	0	0	5	0	3	1	1	2.66667	1	3	2	5	1	3	1	3.5	3.25	3.5	3	4	2.66667	4.33333	4	1	1.33333	2.33333	2.5	3.58333	3	2.95	20	0	0	1	0	0	2.95
683	59	0	0	5	0	4	1	1	4	1	3	2	1	2	2	3	4.25	3.75	4	5	3.33333	4	3.33333	2.66667	3	2	1	5	2.91667	1	2.05	5	1	0	0	2.05	0	0
684	50	0	1	3	0	3	1	1	2.33333	1	1	3	1	5	1	1	3.5	4.5	3.5	3	5	1.66667	1	1.66667	1.33333	2	1.33333	3.33333	3.08333	1	2.25	45	1	0	0	2.25	0	0
686	50	0	0	5	0	4	0	1	2.33333	1	3	1	3	1	0	1	4	1.75	4	4	1.66667	99	2.66667	2.33333	1	99	1	4.16667	1.66667	2	3.4	13	0	1	0	0	3.4	0
688	63	1	0	2	1	4	1	1	3	1	2	1.5	1	1	2	2	2.5	3	3	2.66667	1.33333	1.66667	3	2	1	1	1	3.16667	1.66667	4	2.9	11	0	0	0	0	0	0
689	51	0	1	3	0	4	1	1	3.33333	0	5	4	6	6	3	2	4.25	3.25	3.75	99	4	5	2	99	1.33333	1.66667	2.33333	99	2.83333	1	1.6	3	1	0	0	1.6	0	0
690	65	1	0	5	1	4	1	1	2.33333	1	5	4	6	3	2	1	4.5	4	5	4.33333	4	3.33333	3.33333	1.66667	1	1	1	5	2.66667	1	2.1	7	1	0	0	2.1	0	0
692	47	0	1	5	0	4	1	1	2	1	3.5	4	3	3	2	4	4	4	4	3.66667	3.33333	3.33333	2	3	3	3	3.33333	3	2.25	3	2.75	11	0	0	1	0	0	2.75
693	47	0	0	5	0	4	0	1	3	0	3.5	4	3	4	0	3	3.25	4.5	3.75	99	3.66667	99	3.33333	99	2.33333	99	3.33333	99	3.33333	3	1.8	9	0	0	1	0	0	1.8
696	62	1	0	3	1	4	1	1	3.66667	1	4	3	6	3	2	1	4.25	4	4	3.66667	4	3	4	3	2.33333	2.33333	2.33333	3.83333	3.41667	1	2.5	19	1	0	0	2.5	0	0
700	63	1	1	5	1	4	1	1	3	1	5.5	4	4	3	2	5	5	4.5	4.5	4.33333	3.33333	4.33333	4	3	1.33333	2	1.33333	3.83333	2.66667	1	2.1	11	1	0	0	2.1	0	0
702	62	1	0	5	1	5	1	1	3.66667	1	3	3	3	3	2	1	4	2.75	3	4.33333	3	1.66667	1.33333	3	1	2	1	3.66667	1.33333	2	2.6	7	0	1	0	0	2.6	0
705	56	0	0	5	0	4	1	1	3.33333	1	2	1	3	1	2	1	4	2.75	3.5	3.66667	2	1.33333	1.33333	2	1	1.33333	1	4.66667	1.25	2	2.35	9	0	1	0	0	2.35	0
708	60	1	0	1	0	4	1	1	3	1	3.5	2	3	4	2	1	3.5	3.5	3.25	4	4	3	2.33333	2	1.33333	2	1.33333	4.16667	3.58333	1	3.65	19	1	0	0	3.65	0	0
710	50	0	1	2	0	4	1	1	4	0	5	4	3	3	2	1	3	3	3	99	3	2.66667	2.33333	99	1	1	1.66667	99	2.5	1	2.1	5	1	0	0	2.1	0	0
711	64	1	1	4	0	4	1	1	3.66667	1	4	4	3	3	2	3	4.75	4.25	4.25	4.33333	3.66667	4.66667	3.66667	2.66667	2.33333	2.66667	2.33333	4.16667	3	1	1.85	5	1	0	0	1.85	0	0
712	61	1	0	2	1	4	1	1	1.66667	1	3	2	3	2	3	2	3	3	3	4	3.66667	4	3	3	3.33333	2.33333	2.66667	3.66667	3	3	2.9	28	0	0	1	0	0	2.9
713	65	1	0	3	0	5	1	1	3	1	1	1	1	1	2	1	3	2.75	2.75	3.66667	3	2	3	1	1.66667	1	1	3.83333	3.16667	2	2.65	22	0	1	0	0	2.65	0
715	57	0	1	3	0	4	0	0	3.66667	0	3	2	5	5	0	2	2.5	2	2.25	99	4.33333	99	99	99	1.33333	99	99	99	3.41667	4	3	15	0	0	0	0	0	0
716	57	0	1	3	0	4	1	1	2	1	3	3.5	5	3	2	1	3.5	3.5	3	99	2.33333	3	3	99	1	2.33333	3	99	2.41667	1	2.65	14	1	0	0	2.65	0	0
717	57	0	1	5	0	4	1	1	4	1	2.5	1	2	2	2	2	3	3	2.5	4.66667	3.33333	3	3	3	3	3	3	5	1.83333	3	2.7	3	0	0	1	0	0	2.7
720	60	1	0	4	0	4	1	1	3.66667	1	4	1	4	3	2	1	4	3.25	4	4	3.33333	4	3.33333	1	1	1.33333	1	4.5	2.66667	1	2.45	9	1	0	0	2.45	0	0
725	40	0	0	5	0	4	1	1	2.33333	1	3	2	2	4	2	1	3.25	2.5	3	2.33333	2.66667	3	2.33333	3.33333	2.66667	3	2	2.66667	2.33333	3	3.05	23	0	0	1	0	0	3.05
726	54	0	1	5	0	3	1	1	1.66667	1	3.5	1	5	1	2	2	3.25	1	2	3	1	2.33333	1	2	1	1.33333	1.66667	2.5	2.25	4	3.45	22	0	0	0	0	0	0
727	46	0	0	5	0	4	1	1	3	1	4	3	4	3	2	1	4	4	4	3.33333	3	3	3	2.66667	2.33333	1.66667	2.33333	4.16667	2.41667	1	1.65	11	1	0	0	1.65	0	0
728	44	0	1	3	0	5	0	1	1	0	3	1	3	6	0	1	1.25	1.5	1.25	99	1.66667	99	1.33333	99	1.66667	99	1.33333	99	1.66667	4	3.05	28	0	0	0	0	0	0
729	41	0	1	1	0	3	1	1	4	1	3.5	2	3	3	2	1	4	3	4	4.33333	1.66667	3	2	1.66667	1	1.33333	1	4.16667	2	2	2.65	1	0	1	0	0	2.65	0
731	52	0	0	5	0	4	1	1	3.33333	1	5	4	5	4	1	1	4	4	4	3.33333	3.33333	2	3.33333	2	2	1.66667	2	3.66667	3	1	1.9	12	1	0	0	1.9	0	0
734	52	0	1	5	0	4	0	1	2.66667	0	2.5	1	3	3	0	1	2	2	2	99	2.66667	99	3.33333	99	1	99	1	99	2.08333	4	3.45	10	0	0	0	0	0	0
737	45	0	1	2	0	4	0	1	2	0	1.5	1.5	1	1	0	1	1.25	1.5	1.25	99	2.33333	99	1	99	1.33333	99	1	99	2.58333	4	3.55	37	0	0	0	0	0	0
738	50	0	0	3	0	3	0	1	2.66667	1	3.5	3	4	3	0	1	3.75	3.5	3.5	2.66667	2.66667	99	2.66667	2.33333	2	99	2	3.83333	2.58333	1	2.5	21	1	0	0	2.5	0	0
739	42	0	0	3	0	4	0	0	3	0	3	4	1	3	0	1	4.75	4.5	4	99	3.33333	99	99	99	2	99	99	99	2.91667	1	2.85	39	1	0	0	2.85	0	0
741	47	0	1	3	0	3	1	1	3.33333	1	4	2	6	4	3	1	4.5	3.75	4	3	4	5	4	2	1.66667	1.66667	1.33333	4.16667	3.41667	1	1.6	6	1	0	0	1.6	0	0
742	54	0	0	1	0	4	1	0	3	1	3.5	1	5	1	1	1	5	2.75	5	3.33333	1	3	99	3	1	4	99	5	1	2	2.4	4	0	1	0	0	2.4	0
743	56	0	0	5	0	5	1	1	3	1	3.5	2.5	4	2	2	2	3	3	3	2.66667	3	3	3	2	3	2	2	3	2.83333	3	2.95	18	0	0	1	0	0	2.95
744	56	0	0	5	0	4	1	1	3.66667	1	4.5	3	4	4	2	1	3.75	3	3.25	3.66667	3.33333	2.33333	2.33333	2.66667	2.66667	2.33333	1.33333	4	3	1	3.05	18	1	0	0	3.05	0	0
745	42	0	1	3	0	3	1	1	3	1	2.5	1	6	1	2	1	4	1	3	3.66667	1	1.66667	2	2	1	1.33333	1.33333	3.16667	1	2	3.05	11	0	1	0	0	3.05	0
746	42	0	0	5	0	4	1	1	4	1	4	3	4	3	1	1	4.75	4.5	4.75	4.33333	3.66667	4	3.66667	1.33333	2	2	3.33333	5	2.66667	1	2	4	1	0	0	2	0	0
756	44	0	1	1	0	3	1	1	2.33333	1	3	2.5	3	1	3	1	4	4	4	3.66667	4	3.66667	2	3.33333	3	3	3	3.33333	2.66667	3	2.75	15	0	0	1	0	0	2.75
759	56	0	1	1	0	3	1	1	3	1	4	2.5	2	1	2	1	3.25	3.25	3	4	3.66667	4	3	2	3	3.33333	3.33333	3.5	3.5	3	3	16	0	0	1	0	0	3
767	65	1	0	1	1	5	1	0	3.33333	1	3.5	3	2	3	1	1	3	2.75	3.75	3.33333	3.33333	3.33333	99	4	3.66667	3.66667	99	3.16667	3.25	3	2.75	22	0	0	1	0	0	2.75
769	45	0	1	3	0	4	0	1	4	0	4.5	5	5	2	0	1	3.25	3	3.5	99	3.33333	99	3.33333	99	1	99	1	99	3	1	2	3	1	0	0	2	0	0
770	51	0	0	5	0	4	1	1	3.66667	1	6	5	6	1	4	5	4	4	4	4	1.33333	2.66667	1	1.33333	1.33333	1.33333	1.66667	4.5	1.16667	1	1.85	14	1	0	0	1.85	0	0
772	44	0	1	4	0	4	0	1	2	0	1.5	2	2	2	0	1	1	4.25	3.5	99	4.33333	99	1	99	2.33333	99	4	99	3.41667	3	4.25	42	0	0	1	0	0	4.25
773	42	0	0	1	0	5	0	1	4	0	3.5	3	4	5	0	1	4	4	3.75	99	4	99	4	99	2	99	2	99	3.5	1	1.8	5	1	0	0	1.8	0	0
774	40	0	0	3	0	3	0	1	2.66667	0	1.5	2	3	4	0	1	2.25	3.75	3.25	99	3.66667	99	2.66667	99	1.66667	99	2	99	2.91667	4	2.75	26	0	0	0	0	0	0
776	49	0	0	3	0	3	0	1	1.33333	0	2.5	1	3	3	0	1	3.75	2.5	3	99	2.33333	99	2.66667	99	2.66667	99	2.33333	99	2.16667	4	2.25	13	0	0	0	0	0	0
777	51	0	0	5	0	4	1	1	4	1	2.5	2	4	4	2	3	4.25	4	4	4	3.66667	1	2.33333	3	1.66667	2.33333	2.66667	3.5	3.25	1	1.8	3	1	0	0	1.8	0	0
778	51	0	1	1	0	4	1	1	2.33333	1	3	2	4	3	1	1	4.25	4.25	4.25	4.33333	3.33333	4	2.66667	2.33333	1.33333	1.66667	2	4	3.08333	1	2.65	25	1	0	0	2.65	0	0
780	67	1	1	5	1	1	1	1	3	0	4	4	6	6	3	1	4	3.5	3.75	99	2.66667	4	2	99	2	2	2	99	2.41667	1	1.75	6	1	0	0	1.75	0	0
781	50	0	0	5	0	4	1	1	3	1	4	3	2	2	1	2	3.75	3.25	4	3.66667	3.66667	2.33333	2.33333	2.33333	2	1.66667	1.33333	4.16667	3.41667	1	2.65	13	1	0	0	2.65	0	0
782	59	0	0	3	1	4	1	1	2	1	3.5	4	3	3	2	2	4.25	4	4	3.33333	3	2.33333	3	1.66667	2	2.33333	1.66667	4.16667	2	1	2.1	9	1	0	0	2.1	0	0
783	61	1	1	5	1	4	1	1	3	1	3	2	6	2	2	1	3.5	4.25	5	2	3	2.66667	2.33333	3.66667	2	1	2.66667	2.5	1.5	1	1.5	6	1	0	0	1.5	0	0
785	63	1	1	3	1	4	1	1	3.33333	1	4.5	2	4	2	2	1	2.75	2	2.5	2	2.33333	2.33333	3	4.66667	1.66667	1.66667	1.33333	2.5	1.75	4	3.25	35	0	0	0	0	0	0
789	52	0	0	1	0	3	1	0	2.33333	0	3.5	3	5	5	1	1	3.25	3	4.5	99	3	2	99	99	1	1	99	99	2.16667	1	3.15	25	1	0	0	3.15	0	0
790	59	0	0	5	1	4	1	1	2.66667	1	3	3	4	3	2	1	4	3.75	4	3.33333	3.66667	2.66667	2.66667	1.66667	1.33333	1.33333	1.66667	4.16667	3.16667	1	1.85	19	1	0	0	1.85	0	0
793	54	0	0	1	0	4	1	1	3.66667	1	3.5	4	4	3	2	5	4	4	4	4	3.66667	3	2	1.33333	1	1.33333	1.66667	4.83333	2.83333	1	1.4	4	1	0	0	1.4	0	0
794	50	0	0	1	0	4	1	1	2.66667	0	3.5	2	3	3	2	1	2.75	3.5	3	99	3.33333	3.33333	3	99	3.33333	3.33333	2.66667	99	3.41667	3	3.1	29	0	0	1	0	0	3.1
797	51	0	1	3	0	4	1	1	3	1	4.5	4	6	3	2	2	4	4	4	2	3	3.33333	4	3.33333	1	1.66667	1	1.5	2.83333	1	1.75	5	1	0	0	1.75	0	0
799	62	1	1	3	1	3	1	1	1.66667	1	2.5	1	3	1	2	1	3.25	2.25	3.25	3.66667	2.33333	4	3	3	1.33333	2	1	3.16667	2.41667	2	3.05	28	0	1	0	0	3.05	0
801	52	0	0	4	0	5	1	0	2	0	4	3.5	3	3	1	1	2.75	2.5	2.5	99	2.66667	2.33333	99	99	2	2	99	99	3.16667	4	3.05	22	0	0	0	0	0	0
802	41	0	1	1	0	4	1	1	4	1	4	4	3	3	1	1	5	4.25	4.5	4	4	3.66667	3	2.66667	1	2	1	3.83333	2.83333	1	1.45	7	1	0	0	1.45	0	0
804	68	1	0	2	1	4	1	1	1	1	1	1	1	1	2	1	2	1	1	2	2	2	2	2	2	2	2	2.83333	1.91667	4	3.65	17	0	0	0	0	0	0
805	62	1	1	5	0	4	1	1	3.33333	1	4.5	3	6	2	2	2	5	4.5	5	2.66667	3	5	4	2	1	1	1.33333	4.16667	2.75	1	1.35	3	1	0	0	1.35	0	0
806	51	0	1	3	0	3	1	1	2.33333	1	4.5	4	6	6	2	1	3.75	3.25	4	1.33333	2	3.33333	4	4.66667	1	3	1	2	1.83333	1	3.2	36	1	0	0	3.2	0	0
808	43	0	1	1	0	4	1	1	3	1	4.5	4	5	3	2	2	4.75	4	5	2	3.33333	2.33333	1.66667	2	1	2	1	2.83333	2.58333	1	1.9	9	1	0	0	1.9	0	0
809	48	0	1	1	0	4	1	1	3	1	3	1.5	3	2	2	1	3	2.25	2.25	2	3	2.33333	2.33333	2.33333	1	2	1	1.66667	1.83333	4	2.95	25	0	0	0	0	0	0
810	60	1	0	1	0	5	0	1	3	0	3.5	5	2	3	0	1	3	3	2.5	99	2.33333	99	2.33333	99	1	99	1	99	2.25	4	2.1	6	0	0	0	0	0	0
811	44	0	1	3	0	3	1	1	3.33333	1	4.5	2	4	3	1	1	4.5	2	3.25	99	2.66667	2.66667	3.33333	99	1.66667	1.66667	1	99	2.66667	2	2.4	19	0	1	0	0	2.4	0
813	43	0	0	4	0	3	0	1	3.66667	1	2	1	3	1	0	1	3.75	3	3.25	3.33333	2.33333	99	1.66667	2.33333	1.33333	99	1	2.16667	1.83333	2	3.25	18	0	1	0	0	3.25	0
814	54	0	1	1	0	4	1	1	4.66667	1	4	3.5	6	6	2	2	3.5	3.75	3.75	3.66667	3.66667	3.33333	4	2.33333	2	1.66667	2.33333	3.33333	2.83333	1	2.05	14	1	0	0	2.05	0	0
815	64	1	1	2	1	3	1	1	2.66667	1	4	2	2	2	2	1	4.25	3.5	4	4.33333	3.33333	4.33333	3.66667	3	3	2.33333	3	4.83333	2.83333	3	2.85	12	0	0	1	0	0	2.85
816	63	1	0	3	1	5	1	1	4	0	2	1	1	1	2	1	2.25	1.75	2	99	1.66667	2.66667	3	99	1.66667	2.66667	2	99	2.41667	4	3	23	0	0	0	0	0	0
817	65	1	0	5	1	5	1	1	3.33333	1	3.5	2	4	1	1	1	5	4	4.5	5	2.33333	4.33333	2.33333	1	2	2	2	5	2.08333	1	2.7	11	1	0	0	2.7	0	0
819	63	1	1	1	1	5	1	1	2.66667	1	4.5	2	5	3	1	1	4.5	3.5	5	4.33333	3	3.66667	3	1.33333	1	1.33333	1	5	2.41667	1	2.6	14	1	0	0	2.6	0	0
823	46	0	0	1	0	4	1	1	2.66667	1	3.5	2.5	5	3	2	1	4	3	4	3	3	2.66667	3	2.33333	3	2	3	3.16667	3	3	3.55	38	0	0	1	0	0	3.55
824	64	1	0	4	0	3	1	1	5	1	4	4	3	3	1	2	4.25	4.75	4.5	4	2	3	1.66667	1.33333	1	1	1	4.66667	3.25	1	1.85	2	1	0	0	1.85	0	0
827	64	1	0	5	0	4	1	1	3.33333	0	3.5	3	3	1	2	1	4	4	3.75	99	2.66667	3	2.33333	99	1	1.33333	1	99	1.66667	1	2.75	8	1	0	0	2.75	0	0
830	51	0	1	1	1	4	1	1	3	0	4.5	3	5	2	1	1	3.25	3.25	3.25	99	3	3.66667	2.33333	99	1.33333	1.33333	2	99	3.41667	1	2.95	22	1	0	0	2.95	0	0
834	51	0	0	4	0	4	0	1	3.66667	0	3.5	1	3	1	0	1	4	1	2.5	99	1.66667	99	1.66667	99	1.33333	99	1	99	1.33333	2	3.9	31	0	1	0	0	3.9	0
835	68	1	0	4	1	5	1	1	4	1	2.5	2	3	4	2	4	1.75	1.25	1	3.33333	1.33333	1.33333	1	4	1	2	1	4.16667	1	4	3.5	25	0	0	0	0	0	0
836	61	1	0	2	0	5	1	1	3	1	3.5	5	3	3	3	1	4.25	5	4	5	4.66667	3.33333	1.33333	1	1.33333	1	3	5	3.66667	1	1.45	6	1	0	0	1.45	0	0
840	48	0	0	4	0	3	0	1	3	0	2	4	2	2	0	1	4.75	4.5	5	99	3.33333	99	1.33333	99	1	99	1.33333	99	3.91667	1	1.15	5	1	0	0	1.15	0	0
843	51	0	0	3	0	5	1	1	4	1	3.5	3	3	3	3	1	3.5	3.75	3.25	3.33333	2	2	2	3	3	3	3	2.33333	2.66667	3	3	28	0	0	1	0	0	3
845	63	1	0	1	0	3	1	1	3	0	2	4	1	3	1	1	2.5	2.5	2.5	99	2.66667	1.66667	2	99	1.66667	1.33333	1	99	2.25	4	2.5	11	0	0	0	0	0	0
846	54	0	0	5	0	4	1	1	2.66667	0	3	2	4	1	2	1	4	3	3	99	2.66667	1.33333	4	99	1.66667	1.66667	1.66667	99	2.25	2	2.65	15	0	1	0	0	2.65	0
851	61	1	0	3	0	4	1	1	3	1	3.5	2	3	3	1	1	3	3	2.75	2.66667	3	1.66667	2.66667	3.33333	2.33333	1.33333	2.66667	2.83333	2.33333	4	3.2	26	0	0	0	0	0	0
853	50	0	1	5	0	5	0	1	3.33333	0	3.5	3	5	3	0	1	3	2.75	5	99	1	99	1	99	1	99	2.66667	99	4.08333	1	1.8	0	1	0	0	1.8	0	0
855	49	0	1	4	0	4	1	1	5	1	4.5	4	5	5	2	1	3.75	5	5	3	4.33333	3.33333	2.33333	4	2	2.66667	1	3	3.33333	1	1.25	5	1	0	0	1.25	0	0
862	69	1	0	5	1	4	1	1	4	1	4	1.5	3	1	2	2	3.5	2.5	3	3.33333	1.66667	2.66667	1.66667	3	1.33333	1.66667	1	3	1	2	3.1	6	0	1	0	0	3.1	0
863	66	1	0	1	0	4	1	1	2.33333	1	4	3	2	3	2	2	5	5	5	3.66667	3.66667	3.66667	1.66667	2	2	2	3.33333	4.66667	3.16667	1	1.5	11	1	0	0	1.5	0	0
864	62	1	0	1	1	4	1	1	4	0	2	2	3	4	2	1	1.75	2.25	3	99	2.66667	1	1.33333	99	1	1	1	99	2.58333	4	3.05	30	0	0	0	0	0	0
865	49	0	1	3	0	5	0	1	4	0	4	3.5	6	5	0	2	4.5	5	5	99	4.66667	99	3.33333	99	1.33333	99	1	99	3.33333	1	1.35	2	1	0	0	1.35	0	0
866	44	0	0	5	0	4	1	1	3	1	4	4	3	3	3	1	3	3.25	2.5	3.33333	3	3.33333	2.66667	1.66667	2	1.66667	2	4.16667	2.83333	1	2.85	29	1	0	0	2.85	0	0
867	42	0	0	5	0	5	1	1	3	1	4	1.5	3	1	2	1	4.5	3	4.5	4	2.33333	2	2.66667	3	1.66667	2	1.66667	3.16667	2.16667	2	2.6	20	0	1	0	0	2.6	0
868	61	1	1	5	1	4	1	1	4	1	4.5	3.5	5	5	1	3	4.75	4.75	5	5	4	3	4.66667	2.33333	1.66667	1.33333	1	4.33333	3.41667	1	1.6	5	1	0	0	1.6	0	0
870	41	0	0	1	0	4	0	1	3.33333	0	5	4.5	5	4	0	3	4	4	4	99	4	99	4.66667	99	2.33333	99	1.33333	99	3.33333	1	2.45	11	1	0	0	2.45	0	0
871	47	0	0	5	0	5	1	1	4.66667	1	2	2	2	3	2	1	3.25	3.5	3	3.66667	3.33333	2	2.33333	3.33333	2.66667	2.66667	2	3.16667	2.33333	3	2.35	23	0	0	1	0	0	2.35
873	56	0	0	5	0	4	0	1	3.66667	1	3.5	4	2	3	0	3	3.75	3.25	4	3.66667	3.33333	99	2.33333	1.66667	1	99	1.66667	4.5	2	1	1.95	13	1	0	0	1.95	0	0
874	47	0	1	1	0	4	1	1	2.33333	1	3.5	2	2	4	1	1	4.75	3.5	5	4	3	2	1.33333	1.33333	1.33333	2.33333	2	4.66667	2.08333	1	2.6	11	1	0	0	2.6	0	0
878	48	0	1	5	0	4	1	1	4	1	4	1	6	2	3	5	4.5	1.25	2.5	3	2.33333	2.33333	1.33333	4	2.33333	4	1.33333	3.33333	1.08333	2	4.15	7	0	1	0	0	4.15	0
883	53	0	0	3	1	4	1	1	2.33333	1	3	2	3	3	1	2	3	3.25	2.75	1.66667	3.33333	2.66667	2.33333	3	2.33333	1.66667	2.33333	2.5	2.91667	3	3.4	30	0	0	1	0	0	3.4
884	58	0	1	2	0	3	1	1	3.33333	0	4	3	5	5	2	1	5	5	4.5	99	2.66667	2.33333	3.33333	99	1	1	1	99	2.16667	1	1.7	6	1	0	0	1.7	0	0
886	52	0	1	5	0	4	1	1	4	1	3.5	2.5	2	1	3	1	4	4	3.75	4	3.66667	3.33333	4	2.33333	1	2.33333	1.33333	3.33333	3.25	1	1.6	8	1	0	0	1.6	0	0
889	46	0	1	5	0	4	1	1	3	1	3	2.5	4	2	2	1	5	5	5	1	3.66667	3.33333	1	1.33333	1	2.66667	1	1	3.5	1	1.9	7	1	0	0	1.9	0	0
891	56	0	0	3	0	4	1	1	2	0	1	3	1	5	2	1	1.25	3.25	4.75	99	3	1.33333	2	99	2	1	1.66667	99	2.41667	4	3.25	32	0	0	0	0	0	0
893	55	0	1	5	0	4	1	1	2.33333	1	3.5	1	5	2	2	1	4.25	3	3.25	3	3	3.33333	3.33333	3	3	2	3	3	3	3	2.55	12	0	0	1	0	0	2.55
896	44	0	1	2	0	3	0	1	3	0	2	2	1	4	0	1	3.5	1.75	2	99	2.66667	99	1.33333	99	1	99	1.66667	99	3.25	4	2.6	7	0	0	0	0	0	0
898	53	0	0	4	0	4	1	1	3	1	3.5	1	3	1	2	1	4.5	1.5	5	3.66667	1.33333	2.66667	1.66667	1.66667	1.33333	1	1	4.83333	1.33333	2	3.25	11	0	1	0	0	3.25	0
902	40	0	1	5	0	4	0	1	2.66667	0	3	2	4	4	0	2	3.25	2.75	2.75	99	4	99	2.33333	99	2	99	4	99	2.83333	3	2.15	37	0	0	1	0	0	2.15
903	51	0	1	5	0	4	1	1	4	1	2	1	3	3	2	3	2.25	1	1.75	1.33333	1.33333	1.66667	1	2	1.33333	2	4.33333	3	1.58333	4	4.4	10	0	0	0	0	0	0
904	41	0	0	5	1	4	1	1	3.33333	1	3	2	3	3	3	1	3.25	2.5	2.5	2.66667	3	2.66667	2.33333	3	2.33333	2.66667	3	3.5	3.08333	3	2.8	22	0	0	1	0	0	2.8
905	54	0	1	1	0	4	1	1	2.33333	1	4.5	3	6	5	1	1	3.5	4.75	4	3	3.66667	2.33333	2.66667	2.33333	2	3.66667	1.66667	2.5	3.25	1	1.6	20	1	0	0	1.6	0	0
907	54	0	1	1	0	4	1	1	3.33333	1	6	4.5	5	4	2	3	4.75	3.75	4.25	5	3.33333	2.33333	3	1.33333	1	1.66667	1	4.66667	3.33333	1	1.4	9	1	0	0	1.4	0	0
911	51	0	0	1	0	3	1	1	4	1	2	2	2	2	3	1	3.75	3.25	3.75	3.33333	1.66667	1.66667	1.66667	1	1	1	1	5	1.58333	2	3	8	0	1	0	0	3	0
912	57	0	0	5	0	5	1	1	3	1	4.5	4	6	5	3	3	4	3.5	4	4.33333	4.33333	3	3.33333	2.33333	2	2.33333	2	4	3.16667	1	2.4	18	1	0	0	2.4	0	0
914	57	0	0	5	0	4	1	1	2.66667	1	4	2.5	4	1	4	1	4.5	3.5	4.75	4.33333	3.33333	3.66667	3.33333	2.33333	1	1	1	4	2.25	1	2.65	16	1	0	0	2.65	0	0
915	51	0	1	4	0	3	1	1	2	1	4	2.5	3	1	2	1	3	3	3	4.66667	2.66667	3.33333	3	2	3	1.66667	2.33333	4	2.75	3	2.9	23	0	0	1	0	0	2.9
916	53	0	0	5	0	3	0	1	3	0	4	4	4	3	0	1	4	3	4	99	3	99	3.33333	99	2.66667	99	1.66667	99	3.08333	1	2.65	21	1	0	0	2.65	0	0
917	49	0	0	5	0	4	1	1	2.66667	1	3	2	6	1	2	2	4	3	4.5	3	2.33333	1.33333	1.66667	2	1	1.33333	1	4.5	2.25	2	2.1	11	0	1	0	0	2.1	0
923	41	0	0	5	0	3	0	1	3	0	5	4	3	3	0	1	5	5	5	99	4.66667	99	4.33333	99	2	99	1	99	3.75	1	1.3	8	1	0	0	1.3	0	0
928	56	0	0	2	1	5	1	1	5	1	4.5	1	6	1	2	1	5	3	5	4	1.66667	4.66667	3.33333	2.33333	1	1.66667	1.66667	4.66667	2.16667	2	2.85	6	0	1	0	0	2.85	0
929	40	0	0	5	0	4	1	1	3	1	4.5	4	5	3	2	2	3	3	3	3	3	3	3	3	3	3	3	3	3	3	3	36	0	0	1	0	0	3
932	46	0	0	3	0	4	1	1	3.66667	0	3.5	3	5	6	1	2	4	4	4	99	3	2.33333	2.66667	99	2	2	2	99	2.66667	1	2.15	14	1	0	0	2.15	0	0
933	46	0	1	4	1	3	1	1	3	1	4.5	2	5	5	2	1	4.5	2.25	2.25	3.33333	3	4	4	1.66667	3	1	1	4	2.33333	1	2.3	10	1	0	0	2.3	0	0
935	50	0	0	1	0	3	1	1	4	1	5	4	3	3	2	1	3	3.75	4	1.66667	2.66667	1	1.66667	3	1.33333	2	1	2.5	1.91667	1	2.7	10	1	0	0	2.7	0	0
937	51	0	1	1	0	4	1	1	3	1	2.5	2	5	1	2	1	3	3	3.25	2.66667	2.33333	2.33333	2.33333	4	1.66667	2	1.33333	2.5	1.91667	4	2.35	8	0	0	0	0	0	0
938	49	0	0	1	0	3	0	1	3.33333	0	2	3	3	5	0	1	2.5	2.75	2.25	99	3.33333	99	2.66667	99	3	99	2.33333	99	2.66667	4	2.95	20	0	0	0	0	0	0
942	55	0	0	5	0	4	1	1	3.66667	1	3.5	4	3	3	1	1	4	4	4	2.66667	3.66667	1.33333	2	3	2	4	2	3	3.5	3	2.1	13	0	0	1	0	0	2.1
947	60	1	1	1	0	5	1	1	4	1	3	4	2	3	2	1	4	4	4	1	4	3	4	2	1	1	1	1.66667	3.33333	1	2.2	18	1	0	0	2.2	0	0
951	40	0	1	5	0	4	1	1	3.33333	1	3	2	4	2	2	3	4	4	3.75	4	2.66667	2	2.33333	2.33333	1	1.33333	1	4.16667	3.08333	1	2.1	11	1	0	0	2.1	0	0
955	68	1	1	2	1	3	1	1	1.33333	1	4	4	3	5	2	1	4	3.75	4	3.66667	4	4	2.66667	3.66667	3	3.33333	3.33333	2.33333	3.5	3	2.05	16	0	0	1	0	0	2.05
956	60	1	1	4	0	4	1	1	1.66667	1	3	2	5	1	3	4	3.75	2	2.75	2.66667	2.66667	4.33333	3	3	2	2.33333	2.33333	3	1.91667	2	3.85	29	0	1	0	0	3.85	0
957	46	0	1	3	0	4	0	1	3.33333	0	3	2	5	3	0	1	3.5	3	3	99	3	99	3.66667	99	2	99	2.33333	99	1.75	4	3.35	13	0	0	0	0	0	0
958	67	1	1	1	1	2	1	1	4.66667	1	3.5	3	5	5	2	1	4.75	5	4.75	3.66667	3.33333	4	2.66667	1.66667	1.33333	1.66667	1.66667	3.66667	2.16667	1	2.15	8	1	0	0	2.15	0	0
959	55	0	1	4	0	4	1	1	2.33333	1	4.5	4	5	5	2	1	3.75	3.75	3.25	3.66667	3	4	3.66667	2.33333	1.33333	1.33333	1.33333	2.66667	3.33333	1	2.85	22	1	0	0	2.85	0	0
962	63	1	1	1	1	5	1	1	4	1	4	2	4	1	2	1	3.75	3.25	3.75	3.66667	3	4	3.66667	2.33333	1	2.33333	1.66667	3.16667	2.16667	1	2.5	6	1	0	0	2.5	0	0
966	40	0	1	3	0	5	0	1	3.66667	0	3.5	4	3	3	0	1	1	3	2.25	99	3.33333	99	1	99	2.33333	99	1.33333	99	2	4	2.25	15	0	0	0	0	0	0
971	50	0	1	1	0	4	1	1	2	1	4	3	3	3	2	1	4.75	4.5	5	3.33333	3.66667	4	3.33333	3.66667	1	2.66667	2	3.66667	2.91667	1	2.05	19	1	0	0	2.05	0	0
973	52	0	1	5	0	3	1	1	4	1	3.5	2	3	3	2	1	4	2.5	3	4.66667	1.66667	1.33333	2.66667	2	1	2	1	5	1.41667	2	2.15	4	0	1	0	0	2.15	0
975	40	0	0	5	0	4	1	1	2	1	3.5	2.5	5	3	1	2	4.75	3	4.75	5	2.66667	3.33333	3.33333	1	1	1	1	5	2.58333	1	2.1	10	1	0	0	2.1	0	0
980	47	0	1	5	0	4	1	1	2.66667	1	3.5	3	5	4	1	2	4	3.75	3.75	4.33333	3.33333	3.66667	2.66667	2	1	3.33333	1	4	2.41667	1	2.6	16	1	0	0	2.6	0	0
985	52	0	1	2	0	4	1	1	3.33333	1	3.5	3.5	3	2	2	2	3	3	3.25	3.33333	2.66667	2.66667	3.33333	4	2.33333	2.66667	3	3.33333	3.58333	3	3	29	0	0	1	0	0	3
986	44	0	1	4	0	4	1	1	3	1	4	4	5	3	1	2	4	2.75	3.75	3	3	3	3	2.33333	2.33333	2.33333	2.33333	3.33333	2.5	1	2.5	13	1	0	0	2.5	0	0
988	47	0	1	5	0	4	1	1	3.66667	1	3.5	2	6	3	1	1	3.5	3.25	3.5	4	3.33333	3	2	1.66667	1	2.33333	1.66667	4.83333	2.25	1	2.35	6	1	0	0	2.35	0	0
989	44	0	1	1	0	4	1	1	2	1	3	3	3	5	2	3	5	3	4.5	5	3	3	1.33333	1.66667	1.66667	2	2	5	1.91667	1	2.3	31	1	0	0	2.3	0	0
990	62	1	1	4	1	4	1	1	4	1	3	3	5	2	2	1	5	4	4.25	5	4	4.33333	4.33333	1	1.66667	1	1.33333	4.66667	2.91667	1	1.4	4	1	0	0	1.4	0	0
992	50	0	1	1	0	3	1	1	3.66667	1	3.5	3	3	3	2	1	2.5	2.5	2.25	2.66667	2.66667	1.33333	1.33333	3	1	1.66667	1	3.16667	1.83333	4	2.8	18	0	0	0	0	0	0
999	40	0	1	2	0	4	1	0	2.66667	1	3.5	2	6	3	2	1	2.25	2	2.25	2.66667	3.66667	2.66667	99	3.33333	2	3.66667	99	3.16667	2.25	4	2.95	15	0	0	0	0	0	0
1001	55	0	1	1	1	4	1	1	2.66667	1	4.5	3.5	4	2	2	1	4	2.75	3.5	3.66667	2.33333	2.66667	2.33333	1.66667	1.66667	1.66667	1.66667	4.66667	1.5	2	2.6	23	0	1	0	0	2.6	0
1002	50	0	1	5	0	4	1	1	2	1	3	2	6	1	2	1	2.75	1	1.5	4.66667	1	1	1	3	3.66667	5	1.33333	3.33333	1	4	5	45	0	0	0	0	0	0
1008	52	0	1	5	0	4	1	1	3.66667	1	4.5	3	5	3	4	3	4.25	4	4	3.66667	3.66667	3.66667	3	2.66667	3	3	3	4	3.25	3	2.15	6	0	0	1	0	0	2.15
1016	45	0	0	5	0	4	1	0	4.33333	1	3.5	2.5	2	2	2	2	3.75	3.75	4.25	4.33333	4.33333	4.66667	99	4.33333	3.66667	3.66667	99	4	3.91667	3	3	15	0	0	1	0	0	3
1018	54	0	1	2	0	3	0	1	2.33333	0	1.5	1	5	1	0	1	1.5	2	2	3	3	99	1	2.33333	3	99	2.66667	3	2.58333	4	3.35	26	0	0	0	0	0	0
1022	45	0	0	5	0	4	1	1	2.33333	1	2	3	2	2	2	3	2	2.75	3.25	3.66667	3.66667	2.33333	2	3	2.66667	4	3	3.16667	2.75	3	2.4	18	0	0	1	0	0	2.4
1023	44	0	1	5	1	4	1	1	3	1	3	3	6	4	2	2	3.75	3	3.25	3	2.33333	2.33333	4	3	1	1	1	2.16667	2.08333	1	1.85	20	1	0	0	1.85	0	0
1027	61	1	1	3	1	3	1	1	4.33333	1	4	4	2	3	2	2	4.5	3.5	4.5	3.66667	3	4.66667	2	2.66667	1.33333	1.66667	1	4.33333	2.25	1	1.45	2	1	0	0	1.45	0	0
1030	50	0	1	1	1	3	1	1	2.66667	1	2.5	4	3	4	2	1	3.75	4	3.75	1	4	3.33333	3.66667	4.33333	2.33333	3.33333	3	1	3.5	3	2.25	11	0	0	1	0	0	2.25
1031	53	0	1	3	0	3	1	1	2	1	3	2	4	2	1	2	2.5	2	3	3	3	3.66667	3.33333	4	2	3.66667	2.33333	2	2.5	3	2.7	30	0	0	1	0	0	2.7
1032	61	1	1	1	1	3	1	1	3.33333	1	3.5	3.5	3	3	2	1	3.25	4	3.5	4	2.33333	3.66667	2	2	1.66667	1	1	3.5	2.66667	1	2.1	23	1	0	0	2.1	0	0
1034	43	0	1	5	0	3	1	1	3.66667	1	2.5	1.5	3	3	1	1	1.5	1	1	3	2	2.33333	2	2	1	1	1	3.16667	1.33333	4	3.9	18	0	0	0	0	0	0
1038	65	1	1	1	1	3	1	1	2	1	4.5	3.5	6	5	2	1	5	4.5	5	3.66667	3	5	5	2.66667	1	2.66667	2.33333	3.33333	2.33333	1	1.05	13	1	0	0	1.05	0	0
1040	41	0	1	3	0	4	1	1	4	1	5	4	4	3	1	2	3.75	4	4	4	3.66667	3.66667	3.33333	2.33333	2.33333	2	2	4.16667	2.16667	1	1.95	8	1	0	0	1.95	0	0
1041	64	1	1	4	1	4	1	1	2.66667	1	4.5	4	5	6	1	3	3.5	4	3	2.33333	4.33333	4.66667	4.66667	3.33333	1.66667	1.66667	1.66667	1.83333	3.5	1	1.4	11	1	0	0	1.4	0	0
1044	44	0	0	5	0	3	1	1	3	1	2.5	2	1	2	2	1	3.5	3	2.75	4.33333	3.66667	4	3.66667	3	4.66667	3.66667	3.66667	3.16667	3.91667	3	3	31	0	0	1	0	0	3
1045	41	0	0	5	0	4	0	1	2.66667	1	2.5	2.5	6	1	0	1	4.5	5	5	5	3	99	1.66667	1	1	99	1	4.83333	3	1	1.7	15	1	0	0	1.7	0	0
1046	52	0	1	4	0	5	1	1	5	1	5.5	3	3	3	2	2	5	5	5	5	3	3.33333	3	1.66667	1.66667	1.66667	1	5	2.33333	1	1.85	5	1	0	0	1.85	0	0
1047	60	1	1	5	1	4	1	0	4	1	2.5	1	6	3	1	1	4.5	2	4.5	3	1.66667	4	99	1.33333	2	1.66667	99	3.16667	1.33333	2	2.3	13	0	1	0	0	2.3	0
1058	68	1	1	5	1	3	1	1	2.66667	1	5.5	4	5	3	2	2	3.25	3.25	3.75	2.66667	3	2.33333	3	2.33333	1.66667	2.33333	1.66667	2.83333	2	1	2.1	13	1	0	0	2.1	0	0
1061	41	0	0	2	0	3	0	1	2.33333	0	4.5	3.5	2	2	0	1	2.25	2.25	2.5	99	3.33333	99	2.66667	99	2.33333	99	1.33333	99	2.75	4	2.9	19	0	0	0	0	0	0
1062	42	0	0	1	0	4	1	1	3	1	4	2.5	1	1	1	1	4	3	3.75	3.33333	2.66667	3.33333	3	3	2	3	3	3.83333	2.58333	3	2.6	11	0	0	1	0	0	2.6
1066	63	1	1	5	1	4	1	1	3.66667	1	4	3	3	2	2	1	4	4	4	4	3.66667	4	4	2.66667	1.33333	1.66667	1.33333	3.83333	2.83333	1	1.7	5	1	0	0	1.7	0	0
1067	46	0	1	1	0	4	1	1	2.66667	1	3.5	1.5	4	1	1	1	4	3.75	4	3	3.33333	1	3	2.66667	1.33333	4.33333	3	2.83333	3.16667	3	3	12	0	0	1	0	0	3
1072	53	0	1	5	0	4	1	1	4	1	4	3	6	3	3	2	4.75	3.75	4.5	4	3	2.66667	3.33333	1.66667	1	2	1	4.83333	1.75	1	2.7	12	1	0	0	2.7	0	0
1073	52	0	1	1	1	4	1	1	2.66667	1	3	2	2	1	1	2	4	4.25	4	3	3.33333	3.33333	2.33333	2.33333	1	1	1	3.33333	3	1	2.2	12	1	0	0	2.2	0	0
1077	40	0	1	5	0	4	1	1	3.33333	1	4	4.5	3	5	2	1	4.75	4.75	5	3.66667	3.66667	2.33333	2.66667	1.66667	1	1.66667	1	3.16667	3.5	1	1.4	3	1	0	0	1.4	0	0
1079	52	0	1	1	0	3	1	1	3.33333	1	2.5	1	5	1	2	1	3	1.25	3.25	2.33333	1.66667	4	1.66667	2.66667	1.66667	2	1.66667	2	1.83333	4	3.95	34	0	0	0	0	0	0
1080	44	0	1	5	1	4	1	1	4	1	4	4	5	5	2	2	4	4	4	4.33333	4.33333	2.66667	3	3	1.66667	3	3	3.66667	3.5	1	1.9	19	1	0	0	1.9	0	0
1081	54	0	1	5	0	3	1	1	5	1	4	3.5	3	3	4	2	2.75	3.75	3	3	2.33333	3	2	2.33333	2	2.33333	2	2.83333	2.83333	3	3	16	0	0	1	0	0	3
1082	42	0	0	4	1	3	1	1	3.33333	0	4.5	3	5	3	1	1	5	3.75	5	99	3	2.66667	2	99	2	1	1.66667	99	3	1	2.25	10	1	0	0	2.25	0	0
1086	45	0	0	5	0	5	1	1	4	1	3.5	4	4	4	1	2	3.5	3.75	3.25	4.33333	3	3.33333	3.66667	1.33333	1.33333	1.33333	1	4.5	3	1	3.15	9	1	0	0	3.15	0	0
1089	47	0	0	5	0	4	1	1	3.33333	1	3	2	1	3	1	1	5	5	5	3.33333	3	2	2	2	1	1.33333	1	4.16667	2.66667	1	1.35	5	1	0	0	1.35	0	0
1090	61	1	1	4	1	4	1	1	4	1	3.5	3	3	3	1	2	3.25	3	3	3	2.66667	2	2.66667	2.33333	1.66667	2.33333	1.33333	3	1.83333	2	2.65	9	0	1	0	0	2.65	0
1094	64	1	1	2	0	3	1	1	3.33333	1	2.5	1	6	1	2	1	2	1.75	2	3	3.33333	3	4	2	1	3	1.33333	3.16667	2.08333	4	2.5	14	0	0	0	0	0	0
1095	54	0	1	1	0	3	1	1	3.66667	0	3.5	2	5	3	1	1	3.25	4	4	99	4	2.66667	4	99	1	1	1.33333	99	3.25	1	2.1	24	1	0	0	2.1	0	0
1096	43	0	0	1	0	4	0	1	3	0	4.5	2.5	5	1	0	1	3.5	3	3.5	99	3.66667	99	3.66667	99	2.33333	99	1.33333	99	3.16667	1	2.65	18	1	0	0	2.65	0	0
1098	47	0	1	5	0	3	0	1	2.33333	1	3.5	1	6	1	0	1	5	1	5	4	1.66667	99	5	1	1	99	1	5	2.33333	2	2.6	2	0	1	0	0	2.6	0
1099	65	1	1	1	1	4	1	1	3	0	3	2	3	4	2	1	3.5	2.75	3.25	99	3.66667	2.66667	2.33333	99	1.66667	1.66667	2	99	3	1	2.8	25	1	0	0	2.8	0	0
1104	42	0	1	4	0	4	1	1	2.66667	1	3.5	1	3	1	2	1	3.75	1.75	2.75	1.66667	1.33333	2	2	3.33333	1	1.33333	1	1	1.83333	4	3.95	30	0	0	0	0	0	0
1108	63	1	1	5	1	3	1	1	2.33333	1	4	4	3	5	2	1	5	5	5	4.33333	3	4	3	2	3	4	1.33333	4.16667	3.33333	1	2.55	8	1	0	0	2.55	0	0
1114	60	1	1	1	1	3	1	1	2.33333	1	5	4	6	5	2	1	4.75	4.25	4.25	99	3.66667	3.66667	4.33333	99	1	1.33333	1	99	2.91667	1	1.4	12	1	0	0	1.4	0	0
1120	62	1	1	3	1	3	1	0	3	1	2.5	1	1	1	2	2	3.25	2.25	3	4.33333	3.33333	3	99	2	1	1.66667	99	4.5	1.66667	2	2.4	7	0	1	0	0	2.4	0
1121	40	0	0	5	0	4	0	1	2.33333	0	2.5	2	2	1	0	1	2.75	3	2.75	99	3	99	3	99	2.33333	99	1.33333	99	2.66667	4	3.15	24	0	0	0	0	0	0
1124	50	0	1	1	1	4	0	0	3	1	2	2	1	2	0	1	3	3	3	3	3	99	99	3	3	99	99	3	3	3	3	57	0	0	1	0	0	3
1125	60	1	1	1	0	4	1	1	3.33333	1	4	3	5	3	3	4	4	2	4	2.66667	2.33333	2.66667	2.33333	2.33333	1	1.66667	1	2.66667	2	2	1.3	3	0	1	0	0	1.3	0
1131	48	0	0	5	0	4	1	1	2.66667	1	3.5	3	5	4	2	1	4.75	3.75	4	3.33333	3	1.66667	3	2	2	2	1.66667	3	3.25	1	1.75	12	1	0	0	1.75	0	0
1133	67	1	1	2	1	4	1	1	2	0	5	4	3	1	3	1	3.75	3	3.75	99	3.66667	2.33333	2.66667	99	1	1.66667	1.66667	99	2	1	2.9	38	1	0	0	2.9	0	0
1139	45	0	0	5	0	4	1	1	4	1	2	2	5	3	1	1	3.5	3	3	4.33333	3.66667	3	2.66667	2.66667	2	2.33333	1.66667	3	2.5	1	2.6	20	1	0	0	2.6	0	0
1141	48	0	0	5	0	4	1	1	3.66667	1	3	2	4	2	2	2	3	3	3.75	4	4	3.66667	3	1.66667	1.33333	2	1.66667	4	3.33333	1	2.55	14	1	0	0	2.55	0	0
1143	48	0	0	5	0	4	1	1	3.66667	1	4.5	3	3	1	2	2	4.5	3.25	4	4	3	1.66667	3	1.66667	1.33333	1.33333	1	4	2.83333	1	2.3	14	1	0	0	2.3	0	0
1147	52	0	1	5	0	5	0	1	3	0	3.5	4	6	3	0	2	4.25	2.75	4.75	99	1.66667	99	1.33333	99	1	99	1	99	1.41667	2	1.7	7	0	1	0	0	1.7	0
1153	43	0	0	5	0	4	0	1	3	1	4	2	4	4	0	2	4	4	4	4	3.33333	99	4.33333	2	1.66667	99	1	5	2.16667	1	1.7	4	1	0	0	1.7	0	0
1154	60	1	1	2	0	2	0	1	2.66667	0	4	3	3	3	0	1	5	4.25	4.75	99	2	99	4.33333	99	1.33333	99	1.66667	99	2.58333	1	2.8	35	1	0	0	2.8	0	0
1156	57	0	1	1	0	4	1	1	2.66667	1	3	1.5	4	2	2	1	1.75	1.75	1.5	2	2	1.66667	1.66667	4.66667	1	1	1	1	1.41667	4	3.55	43	0	0	0	0	0	0
1161	43	0	1	4	0	3	0	1	3.66667	0	5	4.5	6	1	0	1	5	3	5	99	2.33333	99	4.66667	99	2	99	3	99	2.75	1	2.25	8	1	0	0	2.25	0	0
1164	40	0	0	5	0	4	1	1	4	1	4.5	4	6	4	1	2	4.5	4.5	4.75	4.66667	4.66667	4.66667	4.66667	4.33333	2	1.33333	1.33333	4.66667	3.08333	1	1.55	5	1	0	0	1.55	0	0
1165	42	0	1	5	0	4	1	1	4	1	3	4	5	5	2	2	3	4	3.75	2.33333	3	1.33333	4	3	2	3.33333	2.66667	1.16667	2.16667	3	2.1	36	0	0	1	0	0	2.1
1167	53	0	1	3	0	5	1	1	3.33333	1	3	2	4	1	3	1	1.5	1.75	2	1.33333	1.66667	1.33333	1.33333	2	1	1.66667	1	1.66667	1.66667	4	3.95	11	0	0	0	0	0	0
1168	43	0	1	4	0	4	0	1	2.66667	0	1.5	1	1	1	0	1	2.75	1	1.5	99	3.33333	99	2.66667	99	2	99	1.33333	99	2.25	4	4.5	41	0	0	0	0	0	0
1169	49	0	0	1	0	3	0	1	3	0	2	2	3	3	0	1	3	3	3	99	3	99	3	99	3	99	3	99	3	3	3	22	0	0	1	0	0	3
1171	51	0	1	3	0	4	0	1	3.33333	0	3	2	4	2	0	1	3.5	2	3.25	99	2	99	1.66667	99	1.33333	99	2.33333	99	1.75	2	3.95	27	0	1	0	0	3.95	0
1176	60	1	1	5	0	4	1	1	5	1	4	1	6	6	2	2	5	1.25	4	3.66667	1.66667	4.33333	1.66667	2	2.33333	2.33333	2	4	1.66667	2	2.9	4	0	1	0	0	2.9	0
1178	45	0	0	2	0	4	0	1	3	0	3	3	2	2	0	1	3	3	3	99	3	99	3	99	3	99	3	99	3	3	3	24	0	0	1	0	0	3
1179	45	0	1	5	1	3	1	1	2.66667	1	4	5	5	5	2	2	3	3.5	3.5	2	3.33333	2.33333	2	3.66667	2.33333	3	1.33333	2.16667	2.91667	3	2.15	30	0	0	1	0	0	2.15
1182	62	1	1	3	1	4	0	1	1.66667	1	1	3	1	3	0	4	1	3.75	1	2.66667	2	99	1	4.66667	1	99	1	1.66667	2.83333	4	3.85	55	0	0	0	0	0	0
1184	63	1	1	4	1	4	1	0	3.66667	1	3.5	3	2	4	1	2	4.5	3.25	4.25	5	3.66667	3	99	1.66667	1.33333	1.33333	99	4.66667	2.91667	1	2.6	9	1	0	0	2.6	0	0
1185	44	0	1	5	0	4	1	1	3	1	4	4	3	3	2	1	2.75	2.75	2.75	2.33333	3	3	3.33333	2.33333	2	2.33333	3.33333	3.33333	3.08333	3	2.9	29	0	0	1	0	0	2.9
1187	52	0	1	5	1	4	1	1	3.66667	1	3.5	1	4	1	1	1	2.75	1.5	2.75	3.66667	2	1.66667	1.33333	1.66667	1	1.33333	1	3.33333	1.5	2	2.8	15	0	1	0	0	2.8	0
1189	64	1	1	4	1	4	1	1	3	1	4	3	5	3	2	1	4.25	4	3.75	4.66667	3.66667	3.66667	3	1	1	1	1	4.33333	2.33333	1	1.85	8	1	0	0	1.85	0	0
1192	48	0	1	3	0	4	1	1	3.33333	1	2	2	5	4	2	1	2.5	3	3.25	2.66667	3	3.33333	1.33333	2.66667	1.33333	4	1	3.33333	2.58333	4	3.35	20	0	0	0	0	0	0
1195	60	1	1	1	0	4	0	1	4	0	3	2	1	2	0	1	3.5	5	4.5	99	2.66667	99	1	99	1	99	1	99	1.75	1	2.2	0	1	0	0	2.2	0	0
1202	44	0	1	1	0	4	1	1	3.33333	1	3.5	3	3	4	2	1	3.5	3.75	3.5	4	3.33333	2.33333	3	1.66667	1	1	1	3.83333	3.16667	1	1.95	6	1	0	0	1.95	0	0
1204	44	0	1	1	0	3	0	1	2.66667	0	2	2	3	5	0	1	2.25	2.5	2	99	3	99	3.33333	99	3	99	2.33333	99	2.66667	4	2.9	21	0	0	0	0	0	0
1206	53	0	1	3	0	4	1	1	3.33333	1	4	3	4	4	2	2	4.5	4	4	4.66667	4.33333	4.33333	4.33333	4.66667	4.33333	4.66667	4.33333	3.83333	4.41667	3	3	41	0	0	1	0	0	3
1207	61	1	1	5	1	4	1	1	2.66667	1	2.5	2.5	3	3	2	2	3.75	3	3.25	4	3.33333	3.66667	3	2.66667	1	2	2	3.83333	3	1	1.65	11	1	0	0	1.65	0	0
1208	53	0	1	5	0	5	0	1	3	0	2.5	2.5	2	5	0	2	4	5	5	99	2.33333	99	1.66667	99	2	99	1.66667	99	3.16667	1	1.95	10	1	0	0	1.95	0	0
1212	43	0	0	5	0	5	1	1	3	1	4	5	5	3	2	5	5	5	5	5	3.33333	2.66667	3.33333	1	2.66667	1.33333	1	5	3	1	1.5	7	1	0	0	1.5	0	0
1214	41	0	0	3	0	4	0	0	2.33333	0	2	2	5	5	0	1	2.75	2.5	2.25	99	2.66667	99	99	99	2.66667	99	99	99	2.58333	4	4.05	40	0	0	0	0	0	0
1217	42	0	0	2	0	5	1	1	5	1	4.5	4	4	2	2	2	4	3.75	3.75	4.66667	4.33333	2.33333	4	1.33333	1	1.66667	1	4.16667	2.75	1	1.15	3	1	0	0	1.15	0	0
1219	51	0	1	5	0	4	1	1	2.66667	1	3	4	6	3	1	1	4.25	3.5	4.75	4.66667	3	3	2	1.66667	1.33333	2	1	3.83333	2.33333	1	3.1	13	1	0	0	3.1	0	0
1221	51	0	1	3	0	4	1	1	2.66667	0	2.5	2.5	1	1	3	1	3.25	2.75	2.5	99	2.33333	1.66667	2.33333	99	1	1.66667	1	99	2.33333	4	2.45	13	0	0	0	0	0	0
1225	48	0	0	3	0	4	0	1	3	0	3	2	5	1	0	1	2.75	3.25	3	99	2.66667	99	2.66667	99	3	99	3.33333	99	2.75	3	3	25	0	0	1	0	0	3
1229	54	0	1	4	0	4	1	1	4	1	1.5	1	3	1	2	1	2.5	1	1.5	1	1	4.66667	1	4.33333	1	1	1	1	1	4	2.95	20	0	0	0	0	0	0
1231	55	0	1	5	1	3	1	1	4.33333	1	3.5	2	4	5	1	1	1.5	1.75	1.5	1.66667	3.33333	1.66667	1.33333	3.66667	1.33333	2.66667	2.33333	1	3.58333	4	3.8	52	0	0	0	0	0	0
1232	42	0	1	4	0	4	1	1	2.66667	1	2	1	1	1	2	1	3	1.5	2.25	2	1.66667	3	2.33333	2.66667	1.33333	1.66667	1	2.16667	1.75	4	3.05	27	0	0	0	0	0	0
1238	58	0	1	4	0	4	1	1	3.33333	1	3.5	2	4	1	2	3	3.25	3.25	3.25	2	2	3	3	2	2.66667	3.33333	3.33333	3	3.08333	3	3.1	33	0	0	1	0	0	3.1
1244	43	0	1	4	0	4	0	1	3	0	4.5	3	4	5	0	1	4.25	4.25	4	99	2	99	2.33333	99	1.33333	99	1	99	2.08333	1	2.7	21	1	0	0	2.7	0	0
1248	44	0	1	1	0	4	1	1	3	1	4.5	4	4	2	2	1	3.75	3	3.5	2.66667	3.33333	3.33333	1.66667	2.66667	2	2	3.33333	2.83333	2.08333	3	2.35	22	0	0	1	0	0	2.35
1252	48	0	1	2	0	4	1	1	2.33333	1	2	1	1	1	2	1	3.5	3	3.75	4.66667	2.33333	2.33333	4	1	1.66667	4.33333	2	4.33333	1.5	2	2.95	18	0	1	0	0	2.95	0
1254	61	1	1	1	1	2	1	1	3.33333	0	2	2	2	3	1	1	3	3	2.5	99	3	3.66667	1.66667	99	1	1	1	99	1.5	4	3	10	0	0	0	0	0	0
1255	44	0	1	3	0	4	1	1	5	1	4.5	4	5	2	2	1	5	5	5	4	3	3.33333	4	1.66667	1.33333	2.33333	1	4.16667	2.75	1	1.5	1	1	0	0	1.5	0	0
1260	61	1	1	3	1	4	1	1	3	1	3.5	1	3	1	2	1	4	2.5	3.75	3.66667	3	3.33333	4	3.33333	2	3	3	3.16667	2.75	3	3.25	29	0	0	1	0	0	3.25
1264	59	0	1	1	0	4	1	1	4	1	3.5	2	2	3	2	1	4	3.75	2	3.33333	4	3	4.33333	2	1	1	1	2	1.91667	1	1.65	13	1	0	0	1.65	0	0
1266	50	0	1	1	0	4	1	1	2.66667	1	4	4	5	5	2	4	5	5	5	3	3.66667	3	2.33333	2	1	1.33333	1	3.16667	1.66667	1	1.65	15	1	0	0	1.65	0	0
1273	53	0	1	1	0	5	1	1	3.66667	1	4	3	5	4	1	2	4	4.25	4	3.66667	3.33333	2.33333	2	3	1.66667	1	1	4.16667	2.16667	1	2.1	12	1	0	0	2.1	0	0
1282	50	0	1	4	0	4	1	1	3.33333	1	3	3	3	3	1	1	3.25	3.75	3.75	2.66667	4	2	3.66667	2.66667	3.66667	2.66667	3	3.5	3.5	3	2.95	25	0	0	1	0	0	2.95
1283	51	0	1	4	0	3	1	1	3	1	4	4	3	4	3	1	4	2.75	4	4	3.33333	3	3.33333	1.66667	1.33333	1.66667	1.66667	4.16667	2.75	1	1.75	5	1	0	0	1.75	0	0
1318	57	0	1	5	0	3	1	1	3.66667	1	4	3	6	2	1	1	5	5	4.75	1	4.66667	5	4.33333	4.33333	1	1.33333	1	1	3.83333	1	1.2	0	1	0	0	1.2	0	0
1329	53	0	1	4	0	3	1	1	2.66667	1	4	1	4	1	2	1	4	3	3.25	4	3	2	3	1.66667	1	2	1.33333	4.16667	1.41667	2	3.4	20	0	1	0	0	3.4	0
1342	50	0	1	1	0	5	1	1	4	1	5	2	4	2	1	1	4.25	3.75	4.5	4.33333	3	4	2.66667	2	3	1.66667	1	5	2.33333	1	3.05	6	1	0	0	3.05	0	0
1344	57	0	1	3	1	4	1	1	2.66667	1	3	3.5	5	6	2	4	3.5	3.75	3.5	3.33333	2.33333	3.33333	1	2.33333	2	1.66667	3	2.83333	3	1	1.85	10	1	0	0	1.85	0	0
1371	58	0	1	4	0	5	1	1	2.66667	1	3.5	3	5	6	2	2	4	2	4	3.33333	1.66667	2.33333	2	2	2	2.33333	1	2.83333	2.5	2	3.05	19	0	1	0	0	3.05	0
1373	50	0	1	5	0	4	0	1	3.66667	1	4	1	5	1	0	1	3.75	1	2.25	4.33333	1	99	2	1.66667	1	99	1	4.66667	1	2	3.3	6	0	1	0	0	3.3	0
1384	53	0	1	1	0	4	1	1	2.66667	1	3	3	3	6	2	1	3.75	3.5	3.75	3.33333	3.66667	3.33333	3	2	1.66667	1.66667	1	3.66667	3.16667	1	2.7	9	1	0	0	2.7	0	0
1388	51	0	1	1	0	3	1	1	3.33333	1	4	3	2	3	2	1	3.5	3.75	2.5	2.66667	3.66667	2.33333	2.33333	3.66667	2.33333	2.33333	2.33333	2.83333	3.33333	3	2.9	9	0	0	1	0	0	2.9
1391	54	0	1	5	1	3	1	1	1.33333	1	2	1	5	3	2	1	1.75	1.5	1.75	2	2.33333	1.66667	2	1.66667	2.66667	4.66667	5	3.16667	1.91667	4	3.7	42	0	0	0	0	0	0
1397	50	0	1	2	1	4	1	1	3	1	1	1	1	1	1	1	1.25	1	1	2.33333	1.33333	3.33333	1	2.33333	1	1	1	1.16667	1.16667	4	4.45	41	0	0	0	0	0	0
